# Supplementary material for: Estimating the Potential of Insects from Warmer Regions to Overwinter in Colder Regions under a Warming Winter Scenario Using Simulation Experiments: A Case Study in Sesamia nonagrioides
Source: Insects. 2023 Dec 17;14(12):957. doi: 10.3390/insects14120957 (PMC10744099; doi:10.3390/insects14120957)
Supplement: Supplementary file 1 [file insects-14-00957-s001.zip]

Archive with 1 entries (1 files):
- insects-2756558-supplementary.xlsx
