# Supplementary material for: Estimating the Potential of Insects from Warmer Regions to Overwinter in Colder Regions under a Warming Winter Scenario Using Simulation Experiments: A Case Study in Sesamia nonagrioides
Source: Insects. 2023 Dec 17;14(12):957. doi: 10.3390/insects14120957 (PMC10744099; doi:10.3390/insects14120957)
Supplement: Supplementary file 1 [file insects-14-00957-s001.zip › insects-2756558-supplementary.xlsx]

## Sheet: Intro
Supplementary information to article:
Estimating the potential of insects from warmer regions to overwinter in colder regions under a warming winter scenario using simulation experiments: a case study in Sesamia nonagrioides.
Jan Rozsypal
Biology Centre CAS
Institute of Entomology
Branišovská 31, 370 05 České Budějovice, Czechia
rozsypal@entu.cas.cz

## Sheet: Table S1 - Survival data
Survivors: larvae able to move							Survivors: larvae able to pupate
Field
2020/2021		2021/2022		2022/2023			2020/2021		2021/2022		2022/2023
Air	Soil	Air	Soil	Air	Soil		Air	Soil	Air	Soil	Air	Soil
0	0	16	21	7	32		0	0	8	10	2	7
0	0	14	20	4	28		0	0	6	9	1	4
0	0	18	22	3	36		0	0	9	11	0	9
0	0	16	21	4.66667	32	Mean	0	0	7.66667	10	1	6.66667
0	0	2	1	2.08167	4	S.D.	0	0	1.52753	1	1	2.51661
40	40	45	45	50	50	n	40	40	45	45	50	50
2020/2021		2021/2022		2022/2023			2020/2021		2021/2022		2022/2023
Air	Soil	Air	Soil	Air	Soil		Air	Soil	Air	Soil	Air	Soil
0	0	35.5556	46.6667	14	64		0	0	17.7778	22.2222	4	14
0	0	31.1111	44.4444	8	56		0	0	13.3333	20	2	8
0	0	40	48.8889	6	72		0	0	20	24.4444	0	18
0	0	35.5556	46.6667	9.33333	64	Mean	0	0	17.037	22.2222	2	13.3333
0	0	4.44444	2.22222	4.16333	8	S.D.	0	0	3.3945	2.22222	2	5.03322
Lab
Average	A + 2.5°C	A + 5°C	A + 7.5°C	A + 10°C	A + 12.5°C		Average	A + 2.5°C	A + 5°C	A + 7.5°C	A + 10°C	A + 12.5°C
0	0	8	36	38	26		0	0	2	12	13	25
0	0	6	37	36	23		0	0	1	17	17	21
0	0	6	33	37	27		0	0	1	15	16	23
		25	42	29					5	17	17
		22							4
		13							5
0	0	13.3333	37	35	25.3333	Mean	0	0	3	15.25	15.75	23
0	0	8.33467	3.74166	4.08248	2.08167	S.D.	0	0	1.89737	2.36291	1.89297	2
40	40	40	40/48	40/48	48	n	40	40	40	40/48	40/48	48
Average	A + 2.5°C	A + 5°C	A + 7.5°C	A + 10°C	A + 12.5°C		Average	A + 2.5°C	A + 5°C	A + 7.5°C	A + 10°C	A + 12.5°C
0	0	20	90	95	54.1667		0	0	5	30	32.5	52.0833
0	0	15	92.5	90	47.9167		0	0	2.5	42.5	42.5	43.75
0	0	15	82.5	92.5	56.25		0	0	2.5	37.5	40	47.9167
		62.5	87.5	60.4167					12.5	35.4167	35.4167
		55							10
		32.5							12.5
0	0	33.3333	88.125	84.4792	52.7778	Mean	0	0	7.5	36.3542	37.6042	47.9167
0	0	20.8367	4.26956	16.171	4.3368	S.D.	0	0	4.74342	5.17489	4.49247	4.16667
Table S1: Survival data. The table shows the numbers and percentages of survivors (larvae able to move / pupate). The table also
includes total numbers of individuals in each group (i.e. replicate).

## Sheet: Table S2 - statistics
Statistical analysis of data from Table S2
Lab movement								Lab pupation
Kruskal-Wallis test								Kruskal-Wallis test
P value	0.0015							P value	0.0009
Exact or approximate P value?	Approximate							Exact or approximate P value?	Approximate
P value summary	**							P value summary	***
Do the medians vary signif. (P < 0.05)	Yes							Do the medians vary signif. (P < 0.05)	Yes
Number of groups	6							Number of groups	6
Kruskal-Wallis statistic	19.58							Kruskal-Wallis statistic	20.69
Data summary								Data summary
Number of treatments (columns)	6							Number of treatments (columns)	6
Number of values (total)	23							Number of values (total)	23
Number of families	1							Number of families	1
Number of comparisons per family	15							Number of comparisons per family	15
Alpha	0.05							Alpha	0.05
Dunn's multiple comparisons test	Mean rank diff,	Significant?	Summary					Dunn's multiple comparisons test	Mean rank diff,	Significant?	Summary
Average vs. A + 2.5°C	0	No	ns					Average vs. A + 2.5°C	0	No	ns
Average vs. A + 5°C	-7	No	ns					Average vs. A + 5°C	-6	No	ns
Average vs. A + 7.5°C	-15.5	Yes	*					Average vs. A + 7.5°C	-12.75	No	ns
Average vs. A + 10°C	-16.25	Yes	*					Average vs. A + 10°C	-13.25	No	ns
Average vs. A + 12.5°C	-8.833	No	ns					Average vs. A + 12.5°C	-18.5	Yes	*
A + 2.5°C vs. A + 5°C	-7	No	ns					A + 2.5°C vs. A + 5°C	-6	No	ns
A + 2.5°C vs. A + 7.5°C	-15.5	Yes	*					A + 2.5°C vs. A + 7.5°C	-12.75	No	ns
A + 2.5°C vs. A + 10°C	-16.25	Yes	*					A + 2.5°C vs. A + 10°C	-13.25	No	ns
A + 2.5°C vs. A + 12.5°C	-8.833	No	ns					A + 2.5°C vs. A + 12.5°C	-18.5	Yes	*
A + 5°C vs. A + 7.5°C	-8.5	No	ns					A + 5°C vs. A + 7.5°C	-6.75	No	ns
A + 5°C vs. A + 10°C	-9.25	No	ns					A + 5°C vs. A + 10°C	-7.25	No	ns
A + 5°C vs. A + 12.5°C	-1.833	No	ns					A + 5°C vs. A + 12.5°C	-12.5	No	ns
A + 7.5°C vs. A + 10°C	-0.75	No	ns					A + 7.5°C vs. A + 10°C	-0.5	No	ns
A + 7.5°C vs. A + 12.5°C	6.667	No	ns					A + 7.5°C vs. A + 12.5°C	-5.75	No	ns
A + 10°C vs. A + 12.5°C	7.417	No	ns					A + 10°C vs. A + 12.5°C	-5.25	No	ns
Test details	Mean rank 1	Mean rank 2	Mean rank diff,	n1	n2			Test details	Mean rank 1	Mean rank 2	Mean rank diff,	n1	n2
Average vs. A + 2.5°C	3.5	3.5	0	3	3			Average vs. A + 2.5°C	3.5	3.5	0	3	3
Average vs. A + 5°C	3.5	10.5	-7	3	6			Average vs. A + 5°C	3.5	9.5	-6	3	6
Average vs. A + 7.5°C	3.5	19	-15.5	3	4			Average vs. A + 7.5°C	3.5	16.25	-12.75	3	4
Average vs. A + 10°C	3.5	19.75	-16.25	3	4			Average vs. A + 10°C	3.5	16.75	-13.25	3	4
Average vs. A + 12.5°C	3.5	12.33	-8.833	3	3			Average vs. A + 12.5°C	3.5	22	-18.5	3	3
A + 2.5°C vs. A + 5°C	3.5	10.5	-7	3	6			A + 2.5°C vs. A + 5°C	3.5	9.5	-6	3	6
A + 2.5°C vs. A + 7.5°C	3.5	19	-15.5	3	4			A + 2.5°C vs. A + 7.5°C	3.5	16.25	-12.75	3	4
A + 2.5°C vs. A + 10°C	3.5	19.75	-16.25	3	4			A + 2.5°C vs. A + 10°C	3.5	16.75	-13.25	3	4
A + 2.5°C vs. A + 12.5°C	3.5	12.33	-8.833	3	3			A + 2.5°C vs. A + 12.5°C	3.5	22	-18.5	3	3
A + 5°C vs. A + 7.5°C	10.5	19	-8.5	6	4			A + 5°C vs. A + 7.5°C	9.5	16.25	-6.75	6	4
A + 5°C vs. A + 10°C	10.5	19.75	-9.25	6	4			A + 5°C vs. A + 10°C	9.5	16.75	-7.25	6	4
A + 5°C vs. A + 12.5°C	10.5	12.33	-1.833	6	3			A + 5°C vs. A + 12.5°C	9.5	22	-12.5	6	3
A + 7.5°C vs. A + 10°C	19	19.75	-0.75	4	4			A + 7.5°C vs. A + 10°C	16.25	16.75	-0.5	4	4
A + 7.5°C vs. A + 12.5°C	19	12.33	6.667	4	3			A + 7.5°C vs. A + 12.5°C	16.25	22	-5.75	4	3
A + 10°C vs. A + 12.5°C	19.75	12.33	7.417	4	3			A + 10°C vs. A + 12.5°C	16.75	22	-5.25	4	3
Field movement: air								Field movement: soil
Kruskal-Wallis test								Kruskal-Wallis test
P value	0.0036							P value	0.0036
Exact or approximate P value?	Exact							Exact or approximate P value?	Exact
P value summary	**							P value summary	**
Do the medians vary signif. (P < 0.05)	Yes							Do the medians vary signif. (P < 0.05)	Yes
Number of groups	3							Number of groups	3
Kruskal-Wallis statistic	7.448							Kruskal-Wallis statistic	7.448
Data summary								Data summary
Number of treatments (columns)	3							Number of treatments (columns)	3
Number of values (total)	9							Number of values (total)	9
Number of families	1							Number of families	1
Number of comparisons per family	3							Number of comparisons per family	3
Alpha	0.05							Alpha	0.05
Dunn's multiple comparisons test	Mean rank diff,	Significant?	Summary					Dunn's multiple comparisons test	Mean rank diff,	Significant?	Summary
Air 20/21 vs. Air 21/22	-6	Yes	*					Soil 20/21 vs. Soil 21/22	-3	No	ns
Air 20/21 vs. Air 22/23	-3	No	ns					Soil 20/21 vs. Soil 22/23	-6	Yes	*
Air 21/22 vs. Air 22/23	3	No	ns					Soil 21/22 vs. Soil 22/23	-3	No	ns
Test details	Mean rank 1	Mean rank 2	Mean rank diff,	n1	n2			Test details	Mean rank 1	Mean rank 2	Mean rank diff,	n1	n2
Air 20/21 vs. Air 21/22	2	8	-6	3	3			Soil 20/21 vs. Soil 21/22	2	5	-3	3	3
Air 20/21 vs. Air 22/23	2	5	-3	3	3			Soil 20/21 vs. Soil 22/23	2	8	-6	3	3
Air 21/22 vs. Air 22/23	8	5	3	3	3			Soil 21/22 vs. Soil 22/23	5	8	-3	3	3
Field pupation: air								Field pupation: soil
Kruskal-Wallis test								Kruskal-Wallis test
P value	0.0143							P value	0.0036
Exact or approximate P value?	Exact							Exact or approximate P value?	Exact
P value summary	*							P value summary	**
Do the medians vary signif. (P < 0.05)	Yes							Do the medians vary signif. (P < 0.05)	Yes
Number of groups	3							Number of groups	3
Kruskal-Wallis statistic	6.764							Kruskal-Wallis statistic	7.448
Data summary								Data summary
Number of treatments (columns)	3							Number of treatments (columns)	3
Number of values (total)	9							Number of values (total)	9
Number of families	1							Number of families	1
Number of comparisons per family	3							Number of comparisons per family	3
Alpha	0.05							Alpha	0.05
Dunn's multiple comparisons test	Mean rank diff,	Significant?	Summary					Dunn's multiple comparisons test	Mean rank diff,	Significant?	Summary
Air 20/21 vs. Air 21/22	-5.5	Yes	*					Soil1 vs. Soil2	-6	Yes	*
Air 20/21 vs. Air 22/23	-2	No	ns					Soil1 vs. Soil3	-3	No	ns
Air 21/22 vs. Air 22/23	3.5	No	ns					Soil2 vs. Soil3	3	No	ns
Test details	Mean rank 1	Mean rank 2	Mean rank diff,	n1	n2			Test details	Mean rank 1	Mean rank 2	Mean rank diff,	n1	n2
Air 20/21 vs. Air 21/22	2.5	8	-5.5	3	3			Soil1 vs. Soil2	2	8	-6	3	3
Air 20/21 vs. Air 22/23	2.5	4.5	-2	3	3			Soil1 vs. Soil3	2	5	-3	3	3
Air 21/22 vs. Air 22/23	8	4.5	3.5	3	3			Soil2 vs. Soil3	8	5	3	3	3
Field movement: Air 20/21 vs. Soil 20/21								Field pupation: Air 20/21 vs. Soil 20/21
Mann Whitney test								Mann Whitney test
P value	0.5							P value	0.5
Exact or approximate P value?	Exact							Exact or approximate P value?	Exact
P value summary	ns							P value summary	ns
Significantly different? (P < 0.05)	No							Significantly different? (P < 0.05)	No
One- or two-tailed P value?	One-tailed							One- or two-tailed P value?	One-tailed
Sum of ranks in column A,B	10,50 , 10,50							Sum of ranks in column A,B	10,50 , 10,50
Mann-Whitney U	4.5							Mann-Whitney U	4.5
Difference between medians								Difference between medians
Median of column A	0,0, n=3							Median of column A	0,0, n=3
Median of column B	0,0, n=3							Median of column B	0,0, n=3
Difference: Actual	0							Difference: Actual	0
Difference: Hodges-Lehmann	0							Difference: Hodges-Lehmann	0
Field movement: Air 21/22 vs. Soil 21/22								Field pupation: Air 21/22 vs. Soil 21/22
Mann Whitney test								Mann Whitney test
P value	0.05							P value	0.1
Exact or approximate P value?	Exact							Exact or approximate P value?	Exact
P value summary	*							P value summary	ns
Significantly different? (P < 0.05)	No							Significantly different? (P < 0.05)	No
One- or two-tailed P value?	One-tailed							One- or two-tailed P value?	One-tailed
Sum of ranks in column C,D	6 , 15							Sum of ranks in column C,D	6,500 , 14,50
Mann-Whitney U	0							Mann-Whitney U	0.5
Difference between medians								Difference between medians
Median of column C	35,60, n=3							Median of column C	17,80, n=3
Median of column D	46,70, n=3							Median of column D	22,20, n=3
Difference: Actual	11.1							Difference: Actual	4.4
Difference: Hodges-Lehmann	11.1							Difference: Hodges-Lehmann	4.4
Field movement: Air 22/23 vs. Soil 22/23								Field pupation: Air 22/23 vs. Soil 22/23
Mann Whitney test								Mann Whitney test
P value	0.05							P value	0.05
Exact or approximate P value?	Exact							Exact or approximate P value?	Exact
P value summary	*							P value summary	*
Significantly different? (P < 0.05)	No							Significantly different? (P < 0.05)	No
One- or two-tailed P value?	One-tailed							One- or two-tailed P value?	One-tailed
Sum of ranks in column E,F	6 , 15							Sum of ranks in column E,F	6 , 15
Mann-Whitney U	0							Mann-Whitney U	0
Difference between medians								Difference between medians
Median of column E	8,000, n=3							Median of column E	2,000, n=3
Median of column F	64,00, n=3							Median of column F	14,00, n=3
Difference: Actual	56							Difference: Actual	12
Difference: Hodges-Lehmann	56							Difference: Hodges-Lehmann	12

## Sheet: Table S3 - Lab scenarios
		Photoperiod [h]		Temperature [°C]							Czechia monthly mean temperatures (1981-2010)
Month	Week	Light	Dark	Average	A + 2.5°C	A + 5°C	A + 7.5°C	A + 10°C	A + 12.5°C		month	temp [°C]
Nov	1	11	13	4.41524	6.91524	9.41523	11.9152	14.4152	16.9152		Oct	8.1
	2	10,5	13.5	3.26211	5.76211	8.26211	10.7621	13.2621	15.7621		Nov	2.9
	3	10,25	13.75	2.23324	4.73324	7.23324	9.73324	12.2332	14.7332		Dec	-0.9
	4	10	14	1.32863	3.82863	6.32863	8.82863	11.3286	13.8286		Jan	-2
Dec	5	9,75	14.25	0.54827	3.04827	5.54827	8.04827	10.5483	13.0483		Feb	-0.9
	6	9,5	14.5	-0.107831	2.39217	4.89217	7.39217	9.89217	12.3922		Mar	2.9
	7	9,5	14.5	-0.639676	1.86032	4.36032	6.86032	9.36032	11.8603		Apr	7.9
	8	9,5	14.5	-1.04727	1.45273	3.95273	6.45273	8.95273	11.4527
Jan	9	9,5	14.5	-1.3306	1.1694	3.6694	6.1694	8.6694	11.1694
	10	9,5	14.5	-1.48968	1.01032	3.51032	6.01032	8.51032	11.0103
	11	9,75	14.25	-1.5245	0.975502	3.4755	5.9755	8.4755	10.9755
	12	10	14	-1.43506	1.06494	3.56494	6.06494	8.56494	11.0649
Feb	13	10,25	13.75	-1.22137	1.27863	3.77863	6.27863	8.77863	11.2786
	14	10,5	13.5	-0.883426	1.61657	4.11657	6.61657	9.11657	11.6166
	15	10,75	13.25	-0.421224	2.07878	4.57878	7.07878	9.57878	12.0788
	16	11,25	12.75	0.165234	2.66523	5.16523	7.66523	10.1652	12.6652
Mar	17	11,75	12.25	0.875949	3.37595	5.87595	8.37595	10.8759	13.3759
	18	12	12	1.71092	4.21092	6.71092	9.21092	11.7109	14.2109
	19	12,5	11.5	2.67015	5.17014	7.67014	10.1701	12.6701	15.1701
	20	13	11	3.75363	6.25363	8.75363	11.2536	13.7536	16.2536
Table S3: Laboratory warming scenarios. The table shows the temperature and light conditions in laboratory scenarios
simulating warming winters. The incubators were set up according to this table. The photoperiod corresponds to N 50°.
Weekly mean temperatures were interpolated from second order polynomial curve fitted to the monthly means
in Czechia from 1981 to 2010 (Goodness of fit, R2 = 0.9970).

## Sheet: Table S4 - Field temperatures
2020/2021				2021/2022				2022/2023
Date and time	Air [°C]	Soil [°C]	Air 2m [°C]	Date and time	Air [°C]	Soil [°C]	Air 2m [°C]	Date and time	Air [°C]	Soil [°C]	Air 2m [°C]
2020-10-26 14:00:14	21.9	16.4	14.6	2021-10-26 14:00:01	23.8	11.4	15.6	2022-10-26 14:00:19	21.6	13.5	20.4		Table S4: Field temperatures. The table shows temperature data recorded during three winter seasons in the field
2020-10-26 14:15:14	19.1	16	15.2	2021-10-26 14:15:01	24.8	11	17	2022-10-26 14:15:19	22.1	13.9	19.5		at the site of the field experiment.
2020-10-26 14:30:14	17.9	15.7	15	2021-10-26 14:30:01	23.8	12.1	15.2	2022-10-26 14:30:19	20.8	14.8	18		Air = temperatures in the "Field: Air" treatment (i.e. actual microclimatic temperatures experienced by the larvae)
2020-10-26 14:45:14	16.6	15.2	14.7	2021-10-26 14:45:01	21.1	12.5	14	2022-10-26 14:45:19	19.4	14.8	17.8		Soil = temperatures in the "Field: Soil" treatment (i.e. actual microclimatic temperatures experienced by the larvae)
2020-10-26 15:00:14	15.6	14.7	13.8	2021-10-26 15:00:01	18.8	12.4	13.8	2022-10-26 15:00:19	18.1	14.7	18.2		Air 2m = air temperatures measured in the shade 2 m above the ground (i.e. temperatures NOT experienced by the larvae)
2020-10-26 15:15:14	14.8	14.4	13.7	2021-10-26 15:15:01	17.6	12.1	13.9	2022-10-26 15:15:19	17.6	14.6	17.8
2020-10-26 15:30:14	14.1	14	13.2	2021-10-26 15:30:01	16.4	12	13.1	2022-10-26 15:30:19	17.1	14.5	17.8
2020-10-26 15:45:14	13.5	13.8	12.9	2021-10-26 15:45:01	15.5	11.8	13.6	2022-10-26 15:45:19	16.8	14.5	17.6
2020-10-26 16:00:14	12.8	13.5	12.2	2021-10-26 16:00:01	15.8	11.3	14.3	2022-10-26 16:00:19	16.4	14.4	16.7
2020-10-26 16:15:14	12.3	13.3	11.9	2021-10-26 16:15:01	15.3	11.5	13.7	2022-10-26 16:15:19	16.1	14.3	16.5
2020-10-26 16:30:14	11.9	13.1	11.5	2021-10-26 16:30:01	14.4	11.5	13.2	2022-10-26 16:30:19	15.8	14.2	16.1
2020-10-26 16:45:14	11.6	12.9	11.3	2021-10-26 16:45:01	13.6	11.3	13	2022-10-26 16:45:19	15.5	14.1	15.5
2020-10-26 17:00:14	11.4	12.8	11.2	2021-10-26 17:00:01	12.9	11.2	12.4	2022-10-26 17:00:19	15.2	14.1	15.1
2020-10-26 17:15:14	11.2	12.6	11.1	2021-10-26 17:15:01	12.2	11.1	11.7	2022-10-26 17:15:19	15	14	14.9
2020-10-26 17:30:14	11.1	12.5	10.9	2021-10-26 17:30:01	11.6	10.9	11.3	2022-10-26 17:30:19	14.7	13.9	14.4
2020-10-26 17:45:14	11.1	12.3	10.8	2021-10-26 17:45:01	11.3	10.8	11	2022-10-26 17:45:19	14.4	13.9	14
2020-10-26 18:00:14	11	12.2	10.7	2021-10-26 18:00:01	10.9	10.7	10.6	2022-10-26 18:00:19	14.1	13.8	13.6
2020-10-26 18:15:14	11	12.1	10.8	2021-10-26 18:15:01	10.4	10.6	9.9	2022-10-26 18:15:19	13.8	13.7	13.4
2020-10-26 18:30:14	11	12	10.8	2021-10-26 18:30:01	9.8	10.4	10.4	2022-10-26 18:30:19	13.6	13.6	13.3
2020-10-26 18:45:14	10.8	12	10.8	2021-10-26 18:45:01	9.9	10.3	10.6	2022-10-26 18:45:19	13.5	13.5	13.5
2020-10-26 19:00:14	10.8	11.9	10.6	2021-10-26 19:00:01	9.9	10.2	10.1	2022-10-26 19:00:19	13.4	13.5	13
2020-10-26 19:15:14	10.7	11.8	10.6	2021-10-26 19:15:01	9.8	10.2	9.6	2022-10-26 19:15:19	13.2	13.4	12.9
2020-10-26 19:30:14	10.6	11.7	10.5	2021-10-26 19:30:01	9.5	10.1	9.3	2022-10-26 19:30:19	13.2	13.3	12.9
2020-10-26 19:45:14	10.5	11.7	10.4	2021-10-26 19:45:01	9.2	10	8.5	2022-10-26 19:45:19	13.1	13.3	13.1
2020-10-26 20:00:14	10.5	11.6	10.4	2021-10-26 20:00:01	8.7	10	7.7	2022-10-26 20:00:19	13.1	13.3	13.3
2020-10-26 20:15:14	10.4	11.6	10.2	2021-10-26 20:15:01	7.8	9.9	6.5	2022-10-26 20:15:19	13	13.2	13.1
2020-10-26 20:30:14	10.2	11.5	10.1	2021-10-26 20:30:01	7.1	9.8	6	2022-10-26 20:30:19	13	13.1	13.5
2020-10-26 20:45:14	10.1	11.4	10	2021-10-26 20:45:01	6.4	9.6	6	2022-10-26 20:45:19	13	13.2	13.1
2020-10-26 21:00:14	10	11.3	9.9	2021-10-26 21:00:01	6	9.4	5.7	2022-10-26 21:00:19	13	13.1	12.8
2020-10-26 21:15:14	9.9	11.3	9.8	2021-10-26 21:15:01	5.5	9.3	5	2022-10-26 21:15:19	12.9	13.1	12.8
2020-10-26 21:30:14	10	11.2	9.7	2021-10-26 21:30:01	5.1	9.2	4.7	2022-10-26 21:30:19	12.8	13.1	13.3
2020-10-26 21:45:14	9.7	11.2	9.7	2021-10-26 21:45:01	4.9	9	5	2022-10-26 21:45:19	12.8	13.1	12.7
2020-10-26 22:00:14	9.7	11.1	9.6	2021-10-26 22:00:01	5	8.8	4.1	2022-10-26 22:00:19	12.7	13	12.6
2020-10-26 22:15:14	9.5	11.1	9.6	2021-10-26 22:15:01	4.9	8.7	5.4	2022-10-26 22:15:19	12.6	13	12.2
2020-10-26 22:30:14	9.4	11	9.4	2021-10-26 22:30:01	5	8.7	5	2022-10-26 22:30:19	12.4	13	11.2
2020-10-26 22:45:14	9.4	11	9.3	2021-10-26 22:45:01	5	8.6	5	2022-10-26 22:45:19	12.1	13	10.9
2020-10-26 23:00:14	9.2	10.9	9.1	2021-10-26 23:00:01	4.9	8.5	4.8	2022-10-26 23:00:19	11.8	12.8	10.6
2020-10-26 23:15:14	9	10.8	8.9	2021-10-26 23:15:01	4.9	8.5	4.9	2022-10-26 23:15:19	11.5	12.7	10.4
2020-10-26 23:30:14	8.8	10.7	8.6	2021-10-26 23:30:01	4.9	8.4	5.1	2022-10-26 23:30:19	11.3	12.7	10.4
2020-10-26 23:45:14	8.7	10.6	8.1	2021-10-26 23:45:01	5.3	8.4	5.3	2022-10-26 23:45:19	11.2	12.6	10.1
2020-10-27 00:00:14	8.4	10.5	7.9	2021-10-27 00:00:01	5.6	8.4	5.6	2022-10-27 00:00:19	11	12.5	10.5
2020-10-27 00:15:14	8.2	10.4	7.6	2021-10-27 00:15:01	5.8	8.4	5.5	2022-10-27 00:15:19	11	12.4	9.6
2020-10-27 00:30:14	8	10.4	7.4	2021-10-27 00:30:01	5.7	8.4	5.6	2022-10-27 00:30:19	10.7	12.4	10
2020-10-27 00:45:14	7.9	10.3	7.4	2021-10-27 00:45:01	5.9	8.3	5.8	2022-10-27 00:45:19	10.7	12.3	11.2
2020-10-27 01:00:14	7.8	10.2	7.4	2021-10-27 01:00:01	6	8.4	5.7	2022-10-27 01:00:19	10.9	12.2	10.9
2020-10-27 01:15:14	7.7	10.2	7.3	2021-10-27 01:15:01	5.8	8.4	5.1	2022-10-27 01:15:19	11.1	12.2	10.9
2020-10-27 01:30:14	7.7	10.1	7.3	2021-10-27 01:30:01	5.5	8.3	4.9	2022-10-27 01:30:19	11.2	12.2	11
2020-10-27 01:45:14	7.7	10.1	7.3	2021-10-27 01:45:01	5.3	8.3	4.7	2022-10-27 01:45:19	11.3	12.2	10.9
2020-10-27 02:00:14	7.7	10	7.5	2021-10-27 02:00:01	5	8.2	4.5	2022-10-27 02:00:19	11.3	12.2	11
2020-10-27 02:15:14	7.7	10.1	7.4	2021-10-27 02:15:01	4.8	8.2	4.5	2022-10-27 02:15:19	11.4	12.2	11
2020-10-27 02:30:14	7.7	9.9	7.4	2021-10-27 02:30:01	4.7	8.1	4.5	2022-10-27 02:30:19	11.4	12.2	10.9
2020-10-27 02:45:14	7.7	9.9	7.6	2021-10-27 02:45:01	4.5	8.1	4.3	2022-10-27 02:45:19	11.3	12.2	10.6
2020-10-27 03:00:14	7.8	9.9	7.6	2021-10-27 03:00:01	4.2	8	3.5	2022-10-27 03:00:19	11.1	12.2	10
2020-10-27 03:15:14	7.7	9.9	7.5	2021-10-27 03:15:01	3.8	8	3.4	2022-10-27 03:15:19	11	12.1	9.8
2020-10-27 03:30:14	7.7	9.8	7.6	2021-10-27 03:30:01	3.7	7.9	3.5	2022-10-27 03:30:19	10.7	12.1	9.4
2020-10-27 03:45:14	7.7	9.8	7.5	2021-10-27 03:45:01	3.5	7.8	3	2022-10-27 03:45:19	10.4	12.1	9.2
2020-10-27 04:00:14	7.7	9.7	7.5	2021-10-27 04:00:01	3.2	7.7	2.7	2022-10-27 04:00:19	10.2	12	9
2020-10-27 04:15:14	7.6	9.7	7.5	2021-10-27 04:15:01	2.9	7.7	2.7	2022-10-27 04:15:19	10	12	8.4
2020-10-27 04:30:14	7.6	9.7	7.4	2021-10-27 04:30:01	2.8	7.6	2.7	2022-10-27 04:30:19	9.8	11.9	8.3
2020-10-27 04:45:14	7.5	9.7	7.3	2021-10-27 04:45:01	2.7	7.5	2.6	2022-10-27 04:45:19	9.6	11.8	8.2
2020-10-27 05:00:14	7.4	9.6	7.3	2021-10-27 05:00:01	2.5	7.5	2.3	2022-10-27 05:00:19	9.4	11.7	7.6
2020-10-27 05:15:14	7.4	9.6	7.3	2021-10-27 05:15:01	2.5	7.4	2.2	2022-10-27 05:15:19	9.2	11.7	7.6
2020-10-27 05:30:14	7.4	9.6	7.4	2021-10-27 05:30:01	2.4	7.3	2.3	2022-10-27 05:30:19	9.1	11.6	7.6
2020-10-27 05:45:14	7.5	9.6	7.4	2021-10-27 05:45:01	2.5	7.3	2.2	2022-10-27 05:45:19	9	11.5	7.4
2020-10-27 06:00:14	7.5	9.5	7.3	2021-10-27 06:00:01	2.7	7.2	2.8	2022-10-27 06:00:19	8.9	11.4	7.6
2020-10-27 06:15:14	7.5	9.5	7.2	2021-10-27 06:15:01	3.2	7.2	3.5	2022-10-27 06:15:19	8.8	11.3	7.1
2020-10-27 06:30:14	7.5	9.5	7.3	2021-10-27 06:30:01	3.7	7.2	3.6	2022-10-27 06:30:19	8.8	11.2	7.5
2020-10-27 06:45:14	7.4	9.5	7.2	2021-10-27 06:45:01	3.9	7.2	3.9	2022-10-27 06:45:19	8.7	11.2	7.3
2020-10-27 07:00:14	7.4	9.4	7.4	2021-10-27 07:00:01	4.2	7.2	4.1	2022-10-27 07:00:19	8.6	11.1	6.8
2020-10-27 07:15:14	7.6	9.5	7.4	2021-10-27 07:15:01	4.4	7.3	4.3	2022-10-27 07:15:19	8.6	11.1	6.8
2020-10-27 07:30:14	7.7	9.5	7.4	2021-10-27 07:30:01	4.4	7.3	3.7	2022-10-27 07:30:19	8.5	11.1	6.9
2020-10-27 07:45:14	7.7	9.5	7.5	2021-10-27 07:45:01	4	7.4	3.2	2022-10-27 07:45:19	8.4	11	6.6
2020-10-27 08:00:14	7.9	9.5	7.7	2021-10-27 08:00:01	3.8	7.3	3.4	2022-10-27 08:00:19	8.5	10.9	6.9
2020-10-27 08:15:14	8.2	9.6	7.9	2021-10-27 08:15:01	3.7	7.3	3.6	2022-10-27 08:15:19	9	11	8
2020-10-27 08:30:14	8.2	9.6	7.6	2021-10-27 08:30:01	4.2	7.3	5	2022-10-27 08:30:19	9.6	11.3	8.7
2020-10-27 08:45:14	8.4	9.7	8	2021-10-27 08:45:01	5.3	7.5	6.4	2022-10-27 08:45:19	10.1	11.5	9.3
2020-10-27 09:00:14	8.7	9.9	8.3	2021-10-27 09:00:01	6	7.8	7	2022-10-27 09:00:19	10.5	11.9	10.8
2020-10-27 09:15:14	8.9	10	8.4	2021-10-27 09:15:01	6.7	7.8	8	2022-10-27 09:15:19	10.9	11.9	10.9
2020-10-27 09:30:14	9.5	10.2	9.1	2021-10-27 09:30:01	8.1	7.9	9.3	2022-10-27 09:30:19	11.4	11.7	11.9
2020-10-27 09:45:14	9.5	10.3	8.8	2021-10-27 09:45:01	9.4	8.4	10.6	2022-10-27 09:45:19	12.8	12.2	12.6
2020-10-27 10:00:14	9.6	10.4	8.9	2021-10-27 10:00:01	10.6	8.8	10.9	2022-10-27 10:00:19	13.7	12.1	13.5
2020-10-27 10:15:14	9.9	10.5	8.8	2021-10-27 10:15:01	12.4	8.9	11.5	2022-10-27 10:15:19	13.8	12.2	14.1
2020-10-27 10:30:14	9.8	10.5	8.9	2021-10-27 10:30:01	13.7	9.1	11.7	2022-10-27 10:30:19	14.2	12.2	14.6
2020-10-27 10:45:14	9.9	10.6	9.3	2021-10-27 10:45:01	14.9	9.2	12.6	2022-10-27 10:45:19	16.3	12.3	15.2
2020-10-27 11:00:14	10.3	10.7	9.6	2021-10-27 11:00:01	15.4	9.6	13.2	2022-10-27 11:00:19	17.4	12.7	15.8
2020-10-27 11:15:14	10.5	11	9.5	2021-10-27 11:15:01	16.8	9.9	13.8	2022-10-27 11:15:19	17.6	13.1	16.4
2020-10-27 11:30:14	10.3	11	9.7	2021-10-27 11:30:01	18	10.1	14.3	2022-10-27 11:30:19	18	13.5	17.2
2020-10-27 11:45:14	11.1	11.2	10	2021-10-27 11:45:01	19.1	10.5	14.5	2022-10-27 11:45:19	18.4	13.7	17
2020-10-27 12:00:14	11.2	11.4	10.1	2021-10-27 12:00:01	19.9	10.1	14.9	2022-10-27 12:00:19	19.3	13.1	18.2
2020-10-27 12:15:14	11.2	11.4	10.1	2021-10-27 12:15:01	20.4	10.3	15.6	2022-10-27 12:15:19	20.3	13.9	18.7
2020-10-27 12:30:14	11.2	11.4	10.1	2021-10-27 12:30:01	21.2	11.2	15.7	2022-10-27 12:30:19	20.6	14.5	18.9
2020-10-27 12:45:14	10.7	11.4	9.9	2021-10-27 12:45:01	22.2	11.2	16.1	2022-10-27 12:45:19	21.1	14.7	18.9
2020-10-27 13:00:14	11.1	11.4	10.8	2021-10-27 13:00:01	23	11.1	16.2	2022-10-27 13:00:19	21.7	14.8	19.4
2020-10-27 13:15:14	11.4	11.7	10.3	2021-10-27 13:15:01	24.1	11.3	16.8	2022-10-27 13:15:19	22.2	14.6	20.3
2020-10-27 13:30:14	11.3	11.6	10.6	2021-10-27 13:30:01	25.1	12	17	2022-10-27 13:30:19	23	14.9	20.9
2020-10-27 13:45:14	11.9	11.6	10.8	2021-10-27 13:45:01	25.1	12.3	17	2022-10-27 13:45:19	23.8	16.1	20.7
2020-10-27 14:00:14	12.5	11.8	10.9	2021-10-27 14:00:01	25.1	13.2	16.9	2022-10-27 14:00:19	23.9	16.3	20.7
2020-10-27 14:15:14	11.7	11.9	10.6	2021-10-27 14:15:01	25.8	12.7	17.3	2022-10-27 14:15:19	25	15.7	21.4
2020-10-27 14:30:14	12	11.9	11.2	2021-10-27 14:30:01	25.7	12.7	16.9	2022-10-27 14:30:19	25.3	15.8	21.4
2020-10-27 14:45:14	11.5	11.9	10.4	2021-10-27 14:45:01	24.5	13.3	17.4	2022-10-27 14:45:19	24.3	17.1	20.9
2020-10-27 15:00:14	10.9	11.6	10.3	2021-10-27 15:00:01	23.4	14.1	17.5	2022-10-27 15:00:19	22.5	17.3	20.7
2020-10-27 15:15:14	11.6	11.6	11.5	2021-10-27 15:15:01	22	13.7	17	2022-10-27 15:15:19	21	17.1	20.5
2020-10-27 15:30:14	11.2	11.7	10.2	2021-10-27 15:30:01	21	13.7	16.6	2022-10-27 15:30:19	20	16.9	20.4
2020-10-27 15:45:14	10.6	11.4	10	2021-10-27 15:45:01	20	13.5	16.6	2022-10-27 15:45:19	19.5	16.7	20.2
2020-10-27 16:00:14	10.3	11.2	9.9	2021-10-27 16:00:01	19.2	13.2	16.5	2022-10-27 16:00:19	19.1	16.4	20.1
2020-10-27 16:15:14	10.3	11.1	10	2021-10-27 16:15:01	18	13.3	16	2022-10-27 16:15:19	18.5	16.4	19.7
2020-10-27 16:30:14	9.5	10.9	8.3	2021-10-27 16:30:01	17.2	13.2	15.7	2022-10-27 16:30:19	18.1	16.2	19.4
2020-10-27 16:45:14	8.3	10.6	7.2	2021-10-27 16:45:01	16.5	13	15	2022-10-27 16:45:19	17.8	16	19.1
2020-10-27 17:00:14	7.4	10.5	6.7	2021-10-27 17:00:01	15.7	12.8	14.7	2022-10-27 17:00:19	17.4	15.8	18.3
2020-10-27 17:15:14	6.6	10.1	6.9	2021-10-27 17:15:01	15	12.6	14.2	2022-10-27 17:15:19	17	15.7	17.9
2020-10-27 17:30:14	6.5	9.9	6.7	2021-10-27 17:30:01	14.1	12.6	13.3	2022-10-27 17:30:19	16.6	15.6	16.9
2020-10-27 17:45:14	6.3	9.7	6.4	2021-10-27 17:45:01	13	12.3	12.2	2022-10-27 17:45:19	16	15.4	16.5
2020-10-27 18:00:14	5.6	9.5	5.9	2021-10-27 18:00:01	11.9	12.2	10.5	2022-10-27 18:00:19	15.6	15.2	15.5
2020-10-27 18:15:14	5.1	9.1	5.3	2021-10-27 18:15:01	10.8	11.9	10	2022-10-27 18:15:19	15	15.1	13.8
2020-10-27 18:30:14	5.1	9	5.3	2021-10-27 18:30:01	9.8	11.6	8.9	2022-10-27 18:30:19	14.3	14.9	13.3
2020-10-27 18:45:14	4.6	8.7	4.6	2021-10-27 18:45:01	9	11.4	8.7	2022-10-27 18:45:19	13.7	14.7	13
2020-10-27 19:00:14	4.3	8.6	4.8	2021-10-27 19:00:01	8.4	11.1	8.7	2022-10-27 19:00:19	13.2	14.5	12.3
2020-10-27 19:15:14	4.3	8.4	4.1	2021-10-27 19:15:01	7.9	10.9	8.7	2022-10-27 19:15:19	12.9	14.4	11.9
2020-10-27 19:30:14	3.8	8.1	3.9	2021-10-27 19:30:01	7.5	10.7	8.1	2022-10-27 19:30:19	12.5	14.2	11.4
2020-10-27 19:45:14	3.9	8	4.5	2021-10-27 19:45:01	7.1	10.5	7	2022-10-27 19:45:19	12.2	14.1	11.4
2020-10-27 20:00:14	3.4	7.9	3.4	2021-10-27 20:00:01	6.7	10.4	7	2022-10-27 20:00:19	12	14	11.8
2020-10-27 20:15:14	3.1	7.7	3.8	2021-10-27 20:15:01	6.4	10.2	6.5	2022-10-27 20:15:19	12.2	13.9	11.9
2020-10-27 20:30:14	3.3	7.6	3.2	2021-10-27 20:30:01	6	10.1	6.4	2022-10-27 20:30:19	12.1	13.7	11.6
2020-10-27 20:45:14	2.8	7.6	2.7	2021-10-27 20:45:01	5.8	9.9	6.2	2022-10-27 20:45:19	11.9	13.7	11
2020-10-27 21:00:14	2.4	7.5	2.5	2021-10-27 21:00:01	5.5	9.8	6	2022-10-27 21:00:19	11.8	13.6	10.8
2020-10-27 21:15:14	2.3	7.3	2.6	2021-10-27 21:15:01	5.2	9.6	4.5	2022-10-27 21:15:19	11.6	13.4	10.9
2020-10-27 21:30:14	2.1	7.1	2.1	2021-10-27 21:30:01	4.9	9.5	4.7	2022-10-27 21:30:19	11.5	13.4	10.1
2020-10-27 21:45:14	1.9	7	2.1	2021-10-27 21:45:01	4.7	9.3	4.9	2022-10-27 21:45:19	11.3	13.3	10.2
2020-10-27 22:00:14	1.8	6.9	1.7	2021-10-27 22:00:01	4.5	9.2	4.6	2022-10-27 22:00:19	11.3	13.1	10.8
2020-10-27 22:15:14	1.6	6.8	1.9	2021-10-27 22:15:01	4.3	9.1	4.5	2022-10-27 22:15:19	11.3	13.1	10.4
2020-10-27 22:30:14	1.6	6.8	2.1	2021-10-27 22:30:01	4.2	9	4.4	2022-10-27 22:30:19	11.2	13	10.3
2020-10-27 22:45:14	1.6	6.5	1.8	2021-10-27 22:45:01	4.5	8.9	4.7	2022-10-27 22:45:19	11.1	12.9	10.2
2020-10-27 23:00:14	1.9	6.6	2.2	2021-10-27 23:00:01	4.5	8.8	4.4	2022-10-27 23:00:19	11.1	12.8	10.7
2020-10-27 23:15:14	2	6.5	1.8	2021-10-27 23:15:01	4.2	8.8	4.2	2022-10-27 23:15:19	11.1	12.8	10.3
2020-10-27 23:30:14	1.6	6.4	1.5	2021-10-27 23:30:01	4	8.7	3.8	2022-10-27 23:30:19	11	12.7	10.7
2020-10-27 23:45:14	1.3	6.3	1.1	2021-10-27 23:45:01	3.7	8.6	3.3	2022-10-27 23:45:19	10.9	12.7	9.3
2020-10-28 00:00:14	1.3	6.2	1.2	2021-10-28 00:00:01	3.5	8.5	2.8	2022-10-28 00:00:19	10.7	12.6	9.8
2020-10-28 00:15:14	1.1	6.1	1.3	2021-10-28 00:15:01	3.4	8.4	3.7	2022-10-28 00:15:19	10.5	12.5	9.2
2020-10-28 00:30:14	1	6.1	1.2	2021-10-28 00:30:01	3.5	8.3	3.8	2022-10-28 00:30:19	10.3	12.4	9.2
2020-10-28 00:45:14	1.5	6.2	1.8	2021-10-28 00:45:01	3.5	8.3	3.1	2022-10-28 00:45:19	10.2	12.4	9.2
2020-10-28 01:00:14	1.8	5.9	1.8	2021-10-28 01:00:01	3.2	8.2	3	2022-10-28 01:00:19	10.1	12.3	9
2020-10-28 01:15:14	1.7	5.9	1.7	2021-10-28 01:15:01	3	8.1	2.7	2022-10-28 01:15:19	10	12.2	8.4
2020-10-28 01:30:14	1.9	5.9	1.9	2021-10-28 01:30:01	2.7	8	2.4	2022-10-28 01:30:19	9.8	12.1	7.9
2020-10-28 01:45:14	2	5.9	2	2021-10-28 01:45:01	2.6	8	2.6	2022-10-28 01:45:19	9.6	12.1	8
2020-10-28 02:00:14	1.9	5.8	2	2021-10-28 02:00:01	2.4	7.9	2.2	2022-10-28 02:00:19	9.5	12	7.3
2020-10-28 02:15:14	1.7	5.8	1.8	2021-10-28 02:15:01	2.2	7.8	1.6	2022-10-28 02:15:19	9.3	11.9	7.7
2020-10-28 02:30:14	1.6	5.7	1.6	2021-10-28 02:30:01	2.1	7.7	2	2022-10-28 02:30:19	9.2	11.8	7.1
2020-10-28 02:45:14	1.3	5.6	1.7	2021-10-28 02:45:01	2	7.6	1	2022-10-28 02:45:19	9.1	11.8	7.4
2020-10-28 03:00:14	1.4	5.6	1.7	2021-10-28 03:00:01	1.8	7.6	1.5	2022-10-28 03:00:19	8.9	11.7	6.9
2020-10-28 03:15:14	1	5.5	1.4	2021-10-28 03:15:01	1.6	7.5	1	2022-10-28 03:15:19	8.9	11.6	7.1
2020-10-28 03:30:14	0.9	5.5	1.2	2021-10-28 03:30:01	1.5	7.4	1.1	2022-10-28 03:30:19	8.8	11.5	7.1
2020-10-28 03:45:14	0.8	5.4	0.8	2021-10-28 03:45:01	1.3	7.3	1	2022-10-28 03:45:19	8.7	11.4	6.6
2020-10-28 04:00:14	0.6	5.4	0.8	2021-10-28 04:00:01	1.2	7.3	0.6	2022-10-28 04:00:19	8.6	11.4	6.4
2020-10-28 04:15:14	0.8	5.3	1.2	2021-10-28 04:15:01	1	7.2	0.2	2022-10-28 04:15:19	8.5	11.3	6.4
2020-10-28 04:30:14	0.9	5.3	1	2021-10-28 04:30:01	0.8	7.1	0	2022-10-28 04:30:19	8.4	11.3	6.3
2020-10-28 04:45:14	0.5	5.2	0.7	2021-10-28 04:45:01	0.7	7	0	2022-10-28 04:45:19	8.3	11.2	6
2020-10-28 05:00:14	0.9	5.1	1.9	2021-10-28 05:00:01	0.5	7	-0.3	2022-10-28 05:00:19	8.2	11.2	6.1
2020-10-28 05:15:14	1	5.1	1.6	2021-10-28 05:15:01	0.3	6.9	-0.6	2022-10-28 05:15:19	8.1	11.1	5.7
2020-10-28 05:30:14	1.2	5.1	1.4	2021-10-28 05:30:01	0.1	6.8	-0.5	2022-10-28 05:30:19	8	11.1	6.2
2020-10-28 05:45:14	1	5.1	1.6	2021-10-28 05:45:01	0	6.7	-1.4	2022-10-28 05:45:19	7.9	11	5.7
2020-10-28 06:00:14	0.6	5.1	0.8	2021-10-28 06:00:01	0.1	6.6	-0.7	2022-10-28 06:00:19	7.9	11	5.7
2020-10-28 06:15:14	1.7	5	2.3	2021-10-28 06:15:01	0.2	6.5	-0.7	2022-10-28 06:15:19	7.8	10.9	6
2020-10-28 06:30:14	1.9	5.1	1.9	2021-10-28 06:30:01	0.4	6.5	0	2022-10-28 06:30:19	7.8	10.9	5.5
2020-10-28 06:45:14	1.4	5.1	1.3	2021-10-28 06:45:01	0.8	6.5	-0.1	2022-10-28 06:45:19	7.7	10.8	5.7
2020-10-28 07:00:14	1.1	5.1	0.6	2021-10-28 07:00:01	1	6.4	0	2022-10-28 07:00:19	7.6	10.8	5.3
2020-10-28 07:15:14	1.8	5.1	1	2021-10-28 07:15:01	1.2	6.4	0.3	2022-10-28 07:15:19	7.6	10.7	6
2020-10-28 07:30:14	3.6	5.7	2.8	2021-10-28 07:30:01	1.4	6.5	0.3	2022-10-28 07:30:19	7.5	10.6	5.7
2020-10-28 07:45:14	4.3	6	4.3	2021-10-28 07:45:01	1.5	6.5	0.2	2022-10-28 07:45:19	7.5	10.6	6.3
2020-10-28 08:00:14	5.3	6.2	5.3	2021-10-28 08:00:01	1.7	6.5	0.6	2022-10-28 08:00:19	7.6	10.6	6.9
2020-10-28 08:15:14	6.6	6.5	5.9	2021-10-28 08:15:01	1.9	6.5	0.7	2022-10-28 08:15:19	8.1	10.7	7.9
2020-10-28 08:30:14	7.5	6.9	6.9	2021-10-28 08:30:01	2.1	6.5	0.6	2022-10-28 08:30:19	9	11	9
2020-10-28 08:45:14	9.4	7.9	7.7	2021-10-28 08:45:01	2.3	6.5	0.9	2022-10-28 08:45:19	9.7	11.4	10.3
2020-10-28 09:00:14	9.7	8	8.1	2021-10-28 09:00:01	2.6	6.5	1.3	2022-10-28 09:00:19	10.6	11.8	11
2020-10-28 09:15:14	9.5	8.4	8.5	2021-10-28 09:15:01	2.9	6.5	1.7	2022-10-28 09:15:19	11.1	11.6	11.3
2020-10-28 09:30:14	12.7	9.5	9.5	2021-10-28 09:30:01	3.1	6.6	2	2022-10-28 09:30:19	11.2	11.5	10.9
2020-10-28 09:45:14	13.7	10.7	10	2021-10-28 09:45:01	3.5	6.6	2.3	2022-10-28 09:45:19	12	11.5	12.4
2020-10-28 10:00:14	16.1	11	11.2	2021-10-28 10:00:01	3.9	6.7	2.9	2022-10-28 10:00:19	12.7	11.7	13.1
2020-10-28 10:15:14	16.5	12	11.9	2021-10-28 10:15:01	4.3	6.8	3.1	2022-10-28 10:15:19	13	11.9	13.5
2020-10-28 10:30:14	15.1	12.1	11.9	2021-10-28 10:30:01	4.7	6.8	4.1	2022-10-28 10:30:19	13.8	12	14.3
2020-10-28 10:45:14	15.4	12.1	12.8	2021-10-28 10:45:01	5	6.9	3.9	2022-10-28 10:45:19	15.8	12.1	14.6
2020-10-28 11:00:14	14.9	12	12.6	2021-10-28 11:00:01	5.5	7	4.6	2022-10-28 11:00:19	16.9	12.4	14.8
2020-10-28 11:15:14	13.9	11.7	12.6	2021-10-28 11:15:01	6.1	7.2	5.6	2022-10-28 11:15:19	17.1	12.8	14.9
2020-10-28 11:30:14	13.3	11.4	12.4	2021-10-28 11:30:01	6.8	7.3	6.2	2022-10-28 11:30:19	16.7	13	14.9
2020-10-28 11:45:14	13.1	11.3	12.5	2021-10-28 11:45:01	7.7	7.6	7.1	2022-10-28 11:45:19	17.5	13.1	16.2
2020-10-28 12:00:14	13.3	11.3	12.7	2021-10-28 12:00:01	8.5	7.7	7.8	2022-10-28 12:00:19	18.2	12.6	16.9
2020-10-28 12:15:14	13.7	11.3	12.8	2021-10-28 12:15:01	9.2	7.8	8.2	2022-10-28 12:15:19	18.8	13.5	17
2020-10-28 12:30:14	13.7	11.3	12.7	2021-10-28 12:30:01	9.6	8	8.3	2022-10-28 12:30:19	19.1	13.8	17.7
2020-10-28 12:45:14	14.8	11.6	13.5	2021-10-28 12:45:01	11.4	7.8	10.8	2022-10-28 12:45:19	20	14	18.5
2020-10-28 13:00:14	15.3	11.9	13.5	2021-10-28 13:00:01	12.8	8	10.4	2022-10-28 13:00:19	20.9	13.7	19.5
2020-10-28 13:15:14	14.7	12.1	13.1	2021-10-28 13:15:01	15.2	7.7	12.1	2022-10-28 13:15:19	22.2	13.7	20.3
2020-10-28 13:30:14	14.3	12.1	13	2021-10-28 13:30:01	16.7	8	12	2022-10-28 13:30:19	22.3	15.2	19.3
2020-10-28 13:45:14	13.9	12	12.8	2021-10-28 13:45:01	17.8	8.8	12.7	2022-10-28 13:45:19	21.2	15.6	19.5
2020-10-28 14:00:14	14.3	12	13.1	2021-10-28 14:00:01	18.3	10.3	12.8	2022-10-28 14:00:19	21	15	20.7
2020-10-28 14:15:14	14.2	12	12.7	2021-10-28 14:15:01	19.3	9.1	13.8	2022-10-28 14:15:19	22.1	15.2	20.3
2020-10-28 14:30:14	14.1	12	12.8	2021-10-28 14:30:01	19.7	9.6	14.1	2022-10-28 14:30:19	21.8	16	19.9
2020-10-28 14:45:14	14	12	12.8	2021-10-28 14:45:01	19.7	9.8	14.2	2022-10-28 14:45:19	21.5	15.9	22.1
2020-10-28 15:00:14	13.7	11.9	12.4	2021-10-28 15:00:01	18.7	11.1	13.4	2022-10-28 15:00:19	21.4	16.1	21.5
2020-10-28 15:15:14	12.9	11.8	11.8	2021-10-28 15:15:01	17.5	11.1	13.2	2022-10-28 15:15:19	21.1	16.1	21.8
2020-10-28 15:30:14	12.4	11.6	11.3	2021-10-28 15:30:01	16.8	11.4	13.6	2022-10-28 15:30:19	20.5	16.3	22
2020-10-28 15:45:14	12.1	11.4	11.5	2021-10-28 15:45:01	16.3	11.2	13.9	2022-10-28 15:45:19	20.3	16.1	22.1
2020-10-28 16:00:14	11.9	11.3	11.3	2021-10-28 16:00:01	15.5	11	13.5	2022-10-28 16:00:19	20	16.1	21.9
2020-10-28 16:15:14	11.6	11.2	11.1	2021-10-28 16:15:01	14.5	11.2	13.1	2022-10-28 16:15:19	19.6	16.1	21
2020-10-28 16:30:14	11.6	11.2	11.1	2021-10-28 16:30:01	13.8	11.1	12.9	2022-10-28 16:30:19	19	16	20.5
2020-10-28 16:45:14	11.2	11	11.2	2021-10-28 16:45:01	13.2	11	12.5	2022-10-28 16:45:19	18.5	15.8	20.6
2020-10-28 17:00:14	10.7	10.8	10.9	2021-10-28 17:00:01	12.6	10.8	12.3	2022-10-28 17:00:19	17.9	15.8	19.9
2020-10-28 17:15:14	10.3	10.7	10.1	2021-10-28 17:15:01	12.1	10.7	11.9	2022-10-28 17:15:19	17.7	15.7	19.3
2020-10-28 17:30:14	10	10.5	10	2021-10-28 17:30:01	11.4	10.6	11.4	2022-10-28 17:30:19	17.3	15.5	18.6
2020-10-28 17:45:14	9.6	10.3	9.3	2021-10-28 17:45:01	11	10.5	10.9	2022-10-28 17:45:19	16.9	15.4	17.7
2020-10-28 18:00:14	9.2	10.1	8.9	2021-10-28 18:00:01	10.4	10.4	10.3	2022-10-28 18:00:19	16.4	15.4	17.4
2020-10-28 18:15:14	8.9	9.9	9.2	2021-10-28 18:15:01	10	10.3	10.2	2022-10-28 18:15:19	15.9	15.2	16.5
2020-10-28 18:30:14	9.1	9.8	9.5	2021-10-28 18:30:01	9.6	10.2	9.9	2022-10-28 18:30:19	15.5	15	16.3
2020-10-28 18:45:14	8.9	9.7	9.2	2021-10-28 18:45:01	9.3	10	9.4	2022-10-28 18:45:19	15.2	14.9	16.2
2020-10-28 19:00:14	8.5	9.6	8.2	2021-10-28 19:00:01	8.9	9.9	8.7	2022-10-28 19:00:19	15	14.8	16.1
2020-10-28 19:15:14	8	9.5	7.7	2021-10-28 19:15:01	8.5	9.8	8.6	2022-10-28 19:15:19	15	14.7	16
2020-10-28 19:30:14	7.8	9.4	8	2021-10-28 19:30:01	8.1	9.7	8	2022-10-28 19:30:19	15	14.6	15.8
2020-10-28 19:45:14	8.1	9.4	8.3	2021-10-28 19:45:01	7.7	9.6	7.6	2022-10-28 19:45:19	14.9	14.6	15.3
2020-10-28 20:00:14	8.4	9.4	8.7	2021-10-28 20:00:01	7.3	9.5	7.4	2022-10-28 20:00:19	14.6	14.5	14.8
2020-10-28 20:15:14	8.7	9.4	8.8	2021-10-28 20:15:01	7	9.4	7.3	2022-10-28 20:15:19	14.4	14.4	15
2020-10-28 20:30:14	8.7	9.4	8.6	2021-10-28 20:30:01	6.9	9.3	7.5	2022-10-28 20:30:19	14.3	14.3	14.8
2020-10-28 20:45:14	8.8	9.4	8.8	2021-10-28 20:45:01	6.7	9.2	6.9	2022-10-28 20:45:19	14.2	14.2	14.9
2020-10-28 21:00:14	8.7	9.4	8.4	2021-10-28 21:00:01	6.5	9.1	7	2022-10-28 21:00:19	14.2	14.2	14.7
2020-10-28 21:15:14	8.2	9.3	8.3	2021-10-28 21:15:01	6.4	9	6.9	2022-10-28 21:15:19	14.2	14.1	14.5
2020-10-28 21:30:14	8.3	9.3	8.7	2021-10-28 21:30:01	6.3	9	6.4	2022-10-28 21:30:19	14.1	14.1	14.7
2020-10-28 21:45:14	8.6	9.2	8.9	2021-10-28 21:45:01	6.1	8.9	5.7	2022-10-28 21:45:19	14	14	14.4
2020-10-28 22:00:14	8.8	9.3	8.8	2021-10-28 22:00:01	5.9	8.8	5.9	2022-10-28 22:00:19	13.9	14	13.7
2020-10-28 22:15:14	9.1	9.2	9.5	2021-10-28 22:15:01	5.7	8.7	5.7	2022-10-28 22:15:19	13.6	14	13.3
2020-10-28 22:30:14	9	9.3	9.1	2021-10-28 22:30:01	5.4	8.6	5.6	2022-10-28 22:30:19	13.3	13.9	11.8
2020-10-28 22:45:14	8.9	9.3	9.4	2021-10-28 22:45:01	5.1	8.6	4.9	2022-10-28 22:45:19	13.1	13.8	11.6
2020-10-28 23:00:14	9.2	9.3	9.6	2021-10-28 23:00:01	4.7	8.5	4.1	2022-10-28 23:00:19	12.9	13.7	11.4
2020-10-28 23:15:14	9.1	9.3	9.5	2021-10-28 23:15:01	4.2	8.4	3.7	2022-10-28 23:15:19	12.7	13.6	11.3
2020-10-28 23:30:14	8.9	9.2	9.1	2021-10-28 23:30:01	3.8	8.3	3.4	2022-10-28 23:30:19	12.4	13.5	11.8
2020-10-28 23:45:14	8.7	9.2	8.4	2021-10-28 23:45:01	3.6	8.2	3.1	2022-10-28 23:45:19	12.4	13.4	12.3
2020-10-29 00:00:14	8.1	9.2	8.4	2021-10-29 00:00:01	3.3	8.1	2.4	2022-10-29 00:00:19	12.5	13.4	12.6
2020-10-29 00:15:14	8	9.1	8.1	2021-10-29 00:15:01	3	8	2.3	2022-10-29 00:15:19	12.6	13.3	12.8
2020-10-29 00:30:14	7.6	9	8.1	2021-10-29 00:30:01	2.6	7.9	2	2022-10-29 00:30:19	12.7	13.3	12.9
2020-10-29 00:45:14	8	9	8.8	2021-10-29 00:45:01	2.3	7.8	2.3	2022-10-29 00:45:19	12.6	13.2	12.9
2020-10-29 01:00:14	8.1	9	8.4	2021-10-29 01:00:01	2.2	7.7	1.4	2022-10-29 01:00:19	12.6	13.2	12.8
2020-10-29 01:15:14	7.8	9	8	2021-10-29 01:15:01	1.9	7.6	1.8	2022-10-29 01:15:19	12.6	13.2	12.9
2020-10-29 01:30:14	8.1	8.9	8.8	2021-10-29 01:30:01	1.8	7.5	1.6	2022-10-29 01:30:19	12.7	13.1	13.1
2020-10-29 01:45:14	8.6	9	9.1	2021-10-29 01:45:01	1.7	7.4	1.3	2022-10-29 01:45:19	12.7	13.1	13
2020-10-29 02:00:14	8.9	9	9.5	2021-10-29 02:00:01	1.5	7.3	0.9	2022-10-29 02:00:19	12.6	13.1	12.3
2020-10-29 02:15:14	9.1	9.1	9.5	2021-10-29 02:15:01	1.4	7.2	0.9	2022-10-29 02:15:19	12.5	13.1	12.7
2020-10-29 02:30:14	9.3	9.1	9.6	2021-10-29 02:30:01	1.3	7.2	0.3	2022-10-29 02:30:19	12.4	13	12.7
2020-10-29 02:45:14	9.3	9.2	9.6	2021-10-29 02:45:01	1.1	7.1	0.2	2022-10-29 02:45:19	12.4	13.1	11.6
2020-10-29 03:00:14	9.3	9.2	10	2021-10-29 03:00:01	0.9	7	0.1	2022-10-29 03:00:19	12.2	13	12
2020-10-29 03:15:14	9.5	9.2	10	2021-10-29 03:15:01	0.8	6.9	-0.1	2022-10-29 03:15:19	12.1	12.9	11.2
2020-10-29 03:30:14	9.6	9.2	10.3	2021-10-29 03:30:01	0.6	6.8	-0.2	2022-10-29 03:30:19	12	12.9	11.4
2020-10-29 03:45:14	9.7	9.3	10.2	2021-10-29 03:45:01	0.5	6.8	-0.2	2022-10-29 03:45:19	11.9	12.8	11.1
2020-10-29 04:00:14	9.7	9.3	10	2021-10-29 04:00:01	0.3	6.7	-0.3	2022-10-29 04:00:19	11.8	12.9	10.8
2020-10-29 04:15:14	9.7	9.3	10	2021-10-29 04:15:01	0.2	6.6	-0.7	2022-10-29 04:15:19	11.6	12.8	11.1
2020-10-29 04:30:14	9.4	9.3	9.9	2021-10-29 04:30:01	0.1	6.5	-0.5	2022-10-29 04:30:19	11.5	12.7	11.1
2020-10-29 04:45:14	9.2	9.3	9.4	2021-10-29 04:45:01	0	6.5	-0.7	2022-10-29 04:45:19	11.5	12.7	10.8
2020-10-29 05:00:14	9	9.3	9.4	2021-10-29 05:00:01	-0.1	6.4	-1.2	2022-10-29 05:00:19	11.3	12.6	10.2
2020-10-29 05:15:14	8.9	9.3	9	2021-10-29 05:15:01	-0.1	6.3	-0.9	2022-10-29 05:15:19	11.1	12.6	10.1
2020-10-29 05:30:14	8.8	9.2	9.4	2021-10-29 05:30:01	-0.2	6.2	-1.4	2022-10-29 05:30:19	10.9	12.5	10.3
2020-10-29 05:45:14	9.1	9.2	10	2021-10-29 05:45:01	-0.3	6.1	-1.3	2022-10-29 05:45:19	10.8	12.5	10.2
2020-10-29 06:00:14	9.6	9.3	10.3	2021-10-29 06:00:01	-0.4	6.1	-1.3	2022-10-29 06:00:19	10.7	12.4	9.6
2020-10-29 06:15:14	9.7	9.3	10.3	2021-10-29 06:15:01	-0.5	6	-1.3	2022-10-29 06:15:19	10.4	12.4	8.9
2020-10-29 06:30:14	9.7	9.4	10	2021-10-29 06:30:01	-0.5	6	-1.7	2022-10-29 06:30:19	10.1	12.3	8.7
2020-10-29 06:45:14	9.5	9.4	10.1	2021-10-29 06:45:01	-0.6	5.9	-1.3	2022-10-29 06:45:19	10	12.2	8.8
2020-10-29 07:00:14	9.6	9.4	10.1	2021-10-29 07:00:01	-0.6	5.9	-1.8	2022-10-29 07:00:19	9.9	12.1	8.7
2020-10-29 07:15:14	9.6	9.4	9.8	2021-10-29 07:15:01	-0.6	5.9	-2.2	2022-10-29 07:15:19	9.7	12.1	8.3
2020-10-29 07:30:14	9.7	9.5	9.9	2021-10-29 07:30:01	-0.7	5.8	-2.5	2022-10-29 07:30:19	9.7	12	8.4
2020-10-29 07:45:14	9.6	9.5	9.9	2021-10-29 07:45:01	-0.9	5.7	-2.1	2022-10-29 07:45:19	9.6	11.9	8.4
2020-10-29 08:00:14	9.7	9.5	9.8	2021-10-29 08:00:01	-0.9	5.7	-1.5	2022-10-29 08:00:19	9.6	11.9	8.5
2020-10-29 08:15:14	9.8	9.5	10	2021-10-29 08:15:01	-0.7	5.6	-1.7	2022-10-29 08:15:19	9.6	11.8	8.7
2020-10-29 08:30:14	10.1	9.6	10.3	2021-10-29 08:30:01	-0.3	5.6	-0.9	2022-10-29 08:30:19	9.7	11.9	9
2020-10-29 08:45:14	10.5	9.7	10.9	2021-10-29 08:45:01	0.1	5.6	-0.2	2022-10-29 08:45:19	9.9	11.9	9.2
2020-10-29 09:00:14	10.6	9.8	11	2021-10-29 09:00:01	0.8	5.7	0.5	2022-10-29 09:00:19	10.1	11.8	9.6
2020-10-29 09:15:14	11.3	10	11.5	2021-10-29 09:15:01	1.5	5.7	1	2022-10-29 09:15:19	10.5	11.8	10.2
2020-10-29 09:30:14	11.5	10.1	11.4	2021-10-29 09:30:01	2.4	5.9	1.4	2022-10-29 09:30:19	11	12.1	11
2020-10-29 09:45:14	11.6	10.2	11.6	2021-10-29 09:45:01	3.5	6	3.6	2022-10-29 09:45:19	11.7	12.1	11.8
2020-10-29 10:00:14	11.4	10.3	11.2	2021-10-29 10:00:01	5.3	6.4	4.5	2022-10-29 10:00:19	12.6	12.3	12.9
2020-10-29 10:15:14	11.2	10.2	11	2021-10-29 10:15:01	7.5	6.7	5.6	2022-10-29 10:15:19	13.1	12.3	13.5
2020-10-29 10:30:14	11.8	10.4	11.6	2021-10-29 10:30:01	9.7	7.1	6	2022-10-29 10:30:19	13.5	12.5	14.1
2020-10-29 10:45:14	11.5	10.4	11.2	2021-10-29 10:45:01	11.1	7.4	6.8	2022-10-29 10:45:19	13.7	12.6	14.2
2020-10-29 11:00:14	11.5	10.5	11.3	2021-10-29 11:00:01	11.8	8	7.6	2022-10-29 11:00:19	13.7	12.6	14.2
2020-10-29 11:15:14	11.6	10.6	11.6	2021-10-29 11:15:01	13.1	8.5	8.8	2022-10-29 11:15:19	14	12.7	15
2020-10-29 11:30:14	11.9	10.6	11.8	2021-10-29 11:30:01	14.1	8.4	9.4	2022-10-29 11:30:19	14.5	12.7	15.5
2020-10-29 11:45:14	12.1	10.7	12	2021-10-29 11:45:01	14.7	8.5	10.5	2022-10-29 11:45:19	15.3	12.9	16.3
2020-10-29 12:00:14	12.2	10.8	11.8	2021-10-29 12:00:01	15.4	8	11.1	2022-10-29 12:00:19	15.9	13.2	16.5
2020-10-29 12:15:14	12.4	10.9	12.2	2021-10-29 12:15:01	15.6	8.4	11.9	2022-10-29 12:15:19	16.9	13.2	18.4
2020-10-29 12:30:14	11.9	10.9	10	2021-10-29 12:30:01	16.4	9.4	12.4	2022-10-29 12:30:19	18.6	13.5	18.4
2020-10-29 12:45:14	11	10.7	9.4	2021-10-29 12:45:01	17.6	9.3	13.2	2022-10-29 12:45:19	20.2	13.8	18.8
2020-10-29 13:00:14	11.9	11	10.4	2021-10-29 13:00:01	19	8.7	14.1	2022-10-29 13:00:19	20.5	13.9	18.7
2020-10-29 13:15:14	12.6	11.2	11.2	2021-10-29 13:15:01	20.1	8.8	15.1	2022-10-29 13:15:19	20.8	14.3	19.3
2020-10-29 13:30:14	13.2	11.5	11.7	2021-10-29 13:30:01	20.9	9.2	15.4	2022-10-29 13:30:19	20.8	14.8	19.9
2020-10-29 13:45:14	14.1	11.6	12.2	2021-10-29 13:45:01	21.2	10.2	15.7	2022-10-29 13:45:19	20.4	15.1	20.2
2020-10-29 14:00:14	14.6	12.3	12.5	2021-10-29 14:00:01	21	11.7	15.6	2022-10-29 14:00:19	19.9	15.3	20.2
2020-10-29 14:15:14	13.3	12.4	12.3	2021-10-29 14:15:01	21.8	10.1	16.3	2022-10-29 14:15:19	19.6	15.3	20.2
2020-10-29 14:30:14	12.9	12.2	12.2	2021-10-29 14:30:01	22.1	10.5	16.3	2022-10-29 14:30:19	19.4	15.3	20.5
2020-10-29 14:45:14	11.7	11.8	10.8	2021-10-29 14:45:01	21.6	10.8	16.3	2022-10-29 14:45:19	19.2	15.3	20
2020-10-29 15:00:14	10.9	11.6	11	2021-10-29 15:00:01	21	11.5	16.8	2022-10-29 15:00:19	18.9	15.4	19.5
2020-10-29 15:15:14	10.1	11.3	9.1	2021-10-29 15:15:01	20.4	11.8	16.1	2022-10-29 15:15:19	18.6	15.3	19.4
2020-10-29 15:30:14	9.5	10.9	9	2021-10-29 15:30:01	19.5	12.2	15.9	2022-10-29 15:30:19	18.5	15.3	19.6
2020-10-29 15:45:14	8.7	10.6	8.8	2021-10-29 15:45:01	18.5	11.9	15.5	2022-10-29 15:45:19	18.4	15.3	20
2020-10-29 16:00:14	8.4	10.4	8.8	2021-10-29 16:00:01	17.3	11.7	15.2	2022-10-29 16:00:19	18.7	15.3	20
2020-10-29 16:15:14	8.3	10.2	8.1	2021-10-29 16:15:01	16.1	12	14.6	2022-10-29 16:15:19	18.6	15.4	19.4
2020-10-29 16:30:14	7.4	9.9	7.7	2021-10-29 16:30:01	15.2	11.8	14.2	2022-10-29 16:30:19	18.3	15.4	19
2020-10-29 16:45:14	6.8	9.6	7.5	2021-10-29 16:45:01	14.4	11.6	14.1	2022-10-29 16:45:19	17.9	15.4	18.6
2020-10-29 17:00:14	6.1	9.3	6.8	2021-10-29 17:00:01	13.7	11.5	13.5	2022-10-29 17:00:19	17.6	15.4	18.1
2020-10-29 17:15:14	5.3	9.1	6	2021-10-29 17:15:01	13.1	11.3	13.3	2022-10-29 17:15:19	17.1	15.3	17
2020-10-29 17:30:14	4.7	8.9	5.2	2021-10-29 17:30:01	12.5	11.1	12.5	2022-10-29 17:30:19	16.6	15.3	16.3
2020-10-29 17:45:14	4.2	8.6	5.3	2021-10-29 17:45:01	11.9	11	11.7	2022-10-29 17:45:19	16	15.2	15.6
2020-10-29 18:00:14	3.9	8.3	4.3	2021-10-29 18:00:01	11.4	10.8	11.3	2022-10-29 18:00:19	15.4	15.1	14.8
2020-10-29 18:15:14	3.7	8.1	4.5	2021-10-29 18:15:01	10.8	10.7	10.8	2022-10-29 18:15:19	14.8	15	14.6
2020-10-29 18:30:14	3.6	7.9	4.1	2021-10-29 18:30:01	10.3	10.5	10.6	2022-10-29 18:30:19	14.4	14.9	14.1
2020-10-29 18:45:14	3.3	7.8	3.6	2021-10-29 18:45:01	9.9	10.4	10.4	2022-10-29 18:45:19	14.1	14.7	13.9
2020-10-29 19:00:14	3.5	7.7	4	2021-10-29 19:00:01	9.6	10.3	10	2022-10-29 19:00:19	13.9	14.6	14.1
2020-10-29 19:15:14	3.8	7.7	4	2021-10-29 19:15:01	9.4	10.1	10	2022-10-29 19:15:19	13.9	14.5	14.3
2020-10-29 19:30:14	3.5	7.5	4	2021-10-29 19:30:01	9.1	10	9.5	2022-10-29 19:30:19	13.9	14.4	14.1
2020-10-29 19:45:14	3.4	7.4	4.1	2021-10-29 19:45:01	8.7	9.9	8.6	2022-10-29 19:45:19	13.9	14.3	14.3
2020-10-29 20:00:14	3.4	7.4	3.9	2021-10-29 20:00:01	8.3	9.8	8.6	2022-10-29 20:00:19	13.9	14.2	14.3
2020-10-29 20:15:14	3.3	7.3	3.7	2021-10-29 20:15:01	8.1	9.7	8.3	2022-10-29 20:15:19	13.8	14.2	14.1
2020-10-29 20:30:14	3.2	7.2	3.9	2021-10-29 20:30:01	7.7	9.6	7.8	2022-10-29 20:30:19	13.8	14.1	14.1
2020-10-29 20:45:14	3.2	7.1	3.6	2021-10-29 20:45:01	7.3	9.5	8.1	2022-10-29 20:45:19	13.7	14.1	14
2020-10-29 21:00:14	3.5	7.1	3.9	2021-10-29 21:00:01	7	9.4	7.4	2022-10-29 21:00:19	13.6	14.1	13.6
2020-10-29 21:15:14	4.1	7.2	4.4	2021-10-29 21:15:01	6.8	9.3	7.3	2022-10-29 21:15:19	13.4	14	13.4
2020-10-29 21:30:14	4.7	7.3	5.4	2021-10-29 21:30:01	6.6	9.2	7.2	2022-10-29 21:30:19	13.3	14	13.1
2020-10-29 21:45:14	4.9	7.3	5.2	2021-10-29 21:45:01	6.5	9.1	6.9	2022-10-29 21:45:19	13	13.9	12.8
2020-10-29 22:00:14	4.9	7.3	5.2	2021-10-29 22:00:01	6.3	9	6.6	2022-10-29 22:00:19	12.8	13.9	12.4
2020-10-29 22:15:14	5.1	7.4	5.5	2021-10-29 22:15:01	6.2	8.9	6.8	2022-10-29 22:15:19	12.5	13.8	12
2020-10-29 22:30:14	5.4	7.4	5.6	2021-10-29 22:30:01	6.1	8.8	6.5	2022-10-29 22:30:19	12.2	13.7	11.2
2020-10-29 22:45:14	5.6	7.5	5.8	2021-10-29 22:45:01	5.9	8.8	5.8	2022-10-29 22:45:19	11.9	13.6	11.1
2020-10-29 23:00:14	5.8	7.5	5.9	2021-10-29 23:00:01	5.6	8.7	5.9	2022-10-29 23:00:19	11.7	13.5	10.9
2020-10-29 23:15:14	5.9	7.6	6.2	2021-10-29 23:15:01	5.2	8.6	4.9	2022-10-29 23:15:19	11.4	13.4	10.5
2020-10-29 23:30:14	6.1	7.7	6.6	2021-10-29 23:30:01	4.7	8.6	4.3	2022-10-29 23:30:19	11.4	13.4	10.6
2020-10-29 23:45:14	6.4	7.7	7.1	2021-10-29 23:45:01	4.1	8.5	3.7	2022-10-29 23:45:19	11.2	13.3	10.2
2020-10-30 00:00:14	6.6	7.8	7	2021-10-30 00:00:01	3.6	8.3	3.3	2022-10-30 00:00:19	11.1	13.1	10
2020-10-30 00:15:14	6.8	7.9	7.1	2021-10-30 00:15:01	3.1	8.2	3.2	2022-10-30 00:15:19	10.9	13	9.8
2020-10-30 00:30:14	6.9	7.9	7.4	2021-10-30 00:30:01	2.8	8.1	2.6	2022-10-30 00:30:19	10.8	13	9.7
2020-10-30 00:45:14	7.1	8	7.3	2021-10-30 00:45:01	2.5	7.9	2	2022-10-30 00:45:19	10.7	12.9	9.6
2020-10-30 01:00:14	7.2	8	7.4	2021-10-30 01:00:01	2.4	7.8	1.5	2022-10-30 01:00:19	10.6	12.9	9.6
2020-10-30 01:15:14	7.3	8	7.5	2021-10-30 01:15:01	2.1	7.7	0.8	2022-10-30 01:15:19	10.5	12.8	9.4
2020-10-30 01:30:14	7.3	8	7.2	2021-10-30 01:30:01	1.8	7.6	0.7	2022-10-30 01:30:19	10.4	12.7	9.3
2020-10-30 01:45:14	7.3	8.1	7.3	2021-10-30 01:45:01	1.5	7.5	0.7	2022-10-30 01:45:19	10.2	12.6	9
2020-10-30 02:00:14	7.2	8.1	7.2	2021-10-30 02:00:01	1.2	7.3	0.3	2022-10-30 02:00:19	10.2	12.6	9.6
2020-10-30 02:15:14	7.2	8.1	7.2	2021-10-30 02:15:01	0.9	7.2	-0.2	2022-10-30 02:15:19	10.3	12.5	9.6
2020-10-30 02:30:14	7.2	8.1	7.2	2021-10-30 02:30:01	0.7	7.1	0.3	2022-10-30 02:30:19	10.4	12.4	9.9
2020-10-30 02:45:14	7.3	8.1	7.3	2021-10-30 02:45:01	0.5	7	-0.4	2022-10-30 02:45:19	10.5	12.4	9.9
2020-10-30 03:00:14	7.4	8.1	7.4	2021-10-30 03:00:01	0.3	6.9	0	2022-10-30 02:00:19	10.6	12.4	9.9
2020-10-30 03:15:14	7.4	8.2	7.2	2021-10-30 03:15:01	0.2	6.8	-1	2022-10-30 02:15:19	10.6	12.3	10
2020-10-30 03:30:14	7.3	8.2	7.2	2021-10-30 03:30:01	0.1	6.7	-0.5	2022-10-30 02:30:19	10.6	12.3	10.1
2020-10-30 03:45:14	7.3	8.2	7.2	2021-10-30 03:45:01	0	6.6	-0.1	2022-10-30 02:45:19	10.7	12.3	9.9
2020-10-30 04:00:14	7.3	8.2	7.1	2021-10-30 04:00:01	-0.1	6.5	-1	2022-10-30 03:00:19	10.5	12.3	9.4
2020-10-30 04:15:14	7.3	8.2	7.1	2021-10-30 04:15:01	-0.3	6.4	-1	2022-10-30 03:15:19	10.4	12.3	9.2
2020-10-30 04:30:14	7.3	8.2	7.2	2021-10-30 04:30:01	-0.4	6.4	-0.9	2022-10-30 03:30:19	10.2	12.3	8.9
2020-10-30 04:45:14	7.3	8.2	7.2	2021-10-30 04:45:01	-0.5	6.3	-1.5	2022-10-30 03:45:19	10	12.2	8.7
2020-10-30 05:00:14	7.3	8.2	7.2	2021-10-30 05:00:01	-0.6	6.2	-1.6	2022-10-30 04:00:19	9.8	12.1	8.4
2020-10-30 05:15:14	7.3	8.2	7.3	2021-10-30 05:15:01	-0.7	6.1	-2	2022-10-30 04:15:19	9.7	12	8.5
2020-10-30 05:30:14	7.4	8.2	7.2	2021-10-30 05:30:01	-0.9	6	-1.9	2022-10-30 04:30:19	9.5	12	8.4
2020-10-30 05:45:14	7.4	8.2	7.3	2021-10-30 05:45:01	-1	6	-2.2	2022-10-30 04:45:19	9.4	11.9	8
2020-10-30 06:00:14	7.5	8.3	7.4	2021-10-30 06:00:01	-1.1	5.9	-2.2	2022-10-30 05:00:19	9.3	11.8	7.9
2020-10-30 06:15:14	7.6	8.3	7.6	2021-10-30 06:15:01	-1.2	5.8	-2.3	2022-10-30 05:15:19	9.2	11.8	7.8
2020-10-30 06:30:14	7.7	8.4	7.6	2021-10-30 06:30:01	-1.3	5.7	-2.7	2022-10-30 05:30:19	9.1	11.7	7.8
2020-10-30 06:45:14	7.8	8.4	7.7	2021-10-30 06:45:01	-1.4	5.7	-2.5	2022-10-30 05:45:19	9	11.6	7.4
2020-10-30 07:00:14	7.9	8.5	7.8	2021-10-30 07:00:01	-1.6	5.6	-2.8	2022-10-30 06:00:19	8.9	11.6	7.5
2020-10-30 07:15:14	8.1	8.5	7.9	2021-10-30 07:15:01	-1.7	5.5	-2.9	2022-10-30 06:15:19	8.8	11.5	7.4
2020-10-30 07:30:14	8.2	8.6	7.9	2021-10-30 07:30:01	-1.7	5.4	-3	2022-10-30 06:30:19	8.7	11.5	7
2020-10-30 07:45:14	8.4	8.7	8.2	2021-10-30 07:45:01	-1.8	5.4	-3.4	2022-10-30 06:45:19	8.6	11.4	7
2020-10-30 08:00:14	8.6	8.7	8.3	2021-10-30 08:00:01	-1.8	5.3	-2.6	2022-10-30 07:00:19	8.5	11.3	7.1
2020-10-30 08:15:14	9	8.9	8.5	2021-10-30 08:15:01	-1.7	5.3	-2.7	2022-10-30 07:15:19	8.7	11.3	7.7
2020-10-30 08:30:14	9.2	9	8.8	2021-10-30 08:30:01	-1.3	5.3	-2.3	2022-10-30 07:30:19	9.1	11.4	8.6
2020-10-30 08:45:14	9.3	9	8.9	2021-10-30 08:45:01	-0.7	5.5	-1	2022-10-30 07:45:19	9.6	11.6	9.4
2020-10-30 09:00:14	9.5	9.2	9.3	2021-10-30 09:00:01	0	5.5	-0.3	2022-10-30 08:00:19	10.2	11.8	9.9
2020-10-30 09:15:14	10	9.3	9.7	2021-10-30 09:15:01	0.7	5.6	0	2022-10-30 08:15:19	10.5	11.8	10.2
2020-10-30 09:30:14	10	9.4	9.5	2021-10-30 09:30:01	1.3	5.6	0	2022-10-30 08:30:19	11	11.8	11.4
2020-10-30 09:45:14	10	9.5	9.5	2021-10-30 09:45:01	1.8	5.6	0.8	2022-10-30 08:45:19	12	11.9	12.7
2020-10-30 10:00:14	10.1	9.5	9.7	2021-10-30 10:00:01	2.3	5.7	1.9	2022-10-30 09:00:19	12.9	12.1	13.6
2020-10-30 10:15:14	10.3	9.6	10	2021-10-30 10:15:01	3.2	5.8	3.2	2022-10-30 09:15:19	13.4	12.2	14.4
2020-10-30 10:30:14	10.9	9.8	10.7	2021-10-30 10:30:01	4.3	5.9	4.7	2022-10-30 09:30:19	14.6	12.4	14.6
2020-10-30 10:45:14	11.1	9.9	10.8	2021-10-30 10:45:01	5.8	6.1	6.3	2022-10-30 09:45:19	16.4	12.7	15.7
2020-10-30 11:00:14	11.6	10.1	11.2	2021-10-30 11:00:01	7.8	6.5	7.5	2022-10-30 10:00:19	17.9	13.1	16.4
2020-10-30 11:15:14	11.9	10.3	11.6	2021-10-30 11:15:01	9.5	7	8	2022-10-30 10:15:19	19.3	13.6	17.4
2020-10-30 11:30:14	12.5	10.5	12	2021-10-30 11:30:01	10.5	7.2	8.7	2022-10-30 10:30:19	19.1	13.9	17.4
2020-10-30 11:45:14	12.8	10.7	12.2	2021-10-30 11:45:01	11.2	7.3	9.1	2022-10-30 10:45:19	19.8	14	17.5
2020-10-30 12:00:14	13.1	10.9	12.4	2021-10-30 12:00:01	12.4	7	9.8	2022-10-30 11:00:19	19.9	13.9	17.9
2020-10-30 12:15:14	13.3	11.1	12.5	2021-10-30 12:15:01	13.2	7.7	10.3	2022-10-30 11:15:19	20.2	14.3	18.6
2020-10-30 12:30:14	13.2	11.1	12.4	2021-10-30 12:30:01	14.4	8	10.6	2022-10-30 11:30:19	20.9	14.6	18.9
2020-10-30 12:45:14	13.6	11.3	13	2021-10-30 12:45:01	15.2	8.1	11.2	2022-10-30 11:45:19	21.6	14.8	19.2
2020-10-30 13:00:14	13.9	11.5	13	2021-10-30 13:00:01	16.4	8.4	12.2	2022-10-30 12:00:19	22.1	14.6	19.6
2020-10-30 13:15:14	13.9	11.6	12.9	2021-10-30 13:15:01	17.2	7.9	12.9	2022-10-30 12:15:19	22.6	14.4	20.4
2020-10-30 13:30:14	13.6	11.5	12.6	2021-10-30 13:30:01	18.7	8.5	13.9	2022-10-30 12:30:19	23.4	15.3	20.7
2020-10-30 13:45:14	13.4	11.5	12.6	2021-10-30 13:45:01	19.1	9.3	14.7	2022-10-30 12:45:19	24.1	15.6	21.2
2020-10-30 14:00:14	13.2	11.6	12.6	2021-10-30 14:00:01	19.4	10.6	14.1	2022-10-30 13:00:19	24.8	16.4	21.2
2020-10-30 14:15:14	13.5	11.6	12.9	2021-10-30 14:15:01	20	9.2	15.1	2022-10-30 13:15:19	25	15.8	22.1
2020-10-30 14:30:14	13.5	11.7	12.7	2021-10-30 14:30:01	20.3	9.6	15.7	2022-10-30 13:30:19	24.8	16.7	21.4
2020-10-30 14:45:14	13.8	11.8	12.9	2021-10-30 14:45:01	20.5	10.1	16	2022-10-30 13:45:19	23.9	17.4	21.5
2020-10-30 15:00:14	13.7	11.8	12.7	2021-10-30 15:00:01	20.4	10.7	16.4	2022-10-30 14:00:19	22.6	17.6	21.4
2020-10-30 15:15:14	13.5	11.9	12.5	2021-10-30 15:15:01	19.9	10.4	16.1	2022-10-30 14:15:19	21.6	17.4	21.2
2020-10-30 15:30:14	13.1	11.8	12.2	2021-10-30 15:30:01	19.3	11	16.3	2022-10-30 14:30:19	20.9	17.5	21
2020-10-30 15:45:14	12.7	11.7	11.8	2021-10-30 15:45:01	18.9	11.3	16.3	2022-10-30 14:45:19	20.5	17.1	20.7
2020-10-30 16:00:14	12.5	11.6	11.6	2021-10-30 16:00:01	17.8	11.5	16	2022-10-30 15:00:19	20.1	17.1	20.1
2020-10-30 16:15:14	12.2	11.5	11.4	2021-10-30 16:15:01	16.3	11.7	15	2022-10-30 15:15:19	19.5	17	19.7
2020-10-30 16:30:14	11.8	11.4	11.3	2021-10-30 16:30:01	15.2	11.5	14.2	2022-10-30 15:30:19	18.9	16.8	19.1
2020-10-30 16:45:14	11.4	11.3	10.9	2021-10-30 16:45:01	14.3	11.3	13.7	2022-10-30 15:45:19	18.2	16.7	18.4
2020-10-30 17:00:14	11.2	11.2	11.1	2021-10-30 17:00:01	13.3	11.1	12.4	2022-10-30 16:00:19	17.7	16.5	17.6
2020-10-30 17:15:14	11.1	11.1	11.1	2021-10-30 17:15:01	12.4	10.9	12.2	2022-10-30 16:15:19	17.1	16.3	16.7
2020-10-30 17:30:14	11	11.1	11	2021-10-30 17:30:01	11.8	10.7	11.8	2022-10-30 16:30:19	16.5	16.2	15.5
2020-10-30 17:45:14	10.8	11.1	10.9	2021-10-30 17:45:01	11.2	10.5	11.1	2022-10-30 16:45:19	15.8	16	15
2020-10-30 18:00:14	10.7	11	10.8	2021-10-30 18:00:01	10.6	10.4	10.9	2022-10-30 17:00:19	15.2	15.8	13.8
2020-10-30 18:15:14	10.7	10.9	10.8	2021-10-30 18:15:01	10.2	10.2	10.4	2022-10-30 17:15:19	14.7	15.6	13.6
2020-10-30 18:30:14	10.6	10.9	10.6	2021-10-30 18:30:01	9.6	10.1	10.1	2022-10-30 17:30:19	14.2	15.4	13.5
2020-10-30 18:45:14	10.6	10.9	10.7	2021-10-30 18:45:01	9.5	9.9	10	2022-10-30 17:45:19	13.8	15.2	13
2020-10-30 19:00:14	10.6	10.9	10.7	2021-10-30 19:00:01	9.1	9.9	9.5	2022-10-30 18:00:19	13.5	15	12.7
2020-10-30 19:15:14	10.6	10.9	10.9	2021-10-30 19:15:01	8.6	9.7	8.6	2022-10-30 18:15:19	13.2	14.8	12.4
2020-10-30 19:30:14	10.6	10.8	11	2021-10-30 19:30:01	8.2	9.6	8.7	2022-10-30 18:30:19	12.9	14.7	12.2
2020-10-30 19:45:14	10.6	10.8	10.9	2021-10-30 19:45:01	8	9.5	8.6	2022-10-30 18:45:19	12.7	14.5	12.2
2020-10-30 20:00:14	10.6	10.8	10.7	2021-10-30 20:00:01	7.9	9.4	8.4	2022-10-30 19:00:19	12.5	14.4	11.8
2020-10-30 20:15:14	10.5	10.8	10.7	2021-10-30 20:15:01	7.5	9.3	7.8	2022-10-30 19:15:19	12.3	14.3	11.2
2020-10-30 20:30:14	10.4	10.7	10.3	2021-10-30 20:30:01	7.2	9.2	6.8	2022-10-30 19:30:19	12.1	14.1	11.2
2020-10-30 20:45:14	10.3	10.7	10.5	2021-10-30 20:45:01	6.8	9.1	6.7	2022-10-30 19:45:19	12	14	11.4
2020-10-30 21:00:14	10.4	10.7	10.6	2021-10-30 21:00:01	6.3	9	7	2022-10-30 20:00:19	11.8	13.9	11.1
2020-10-30 21:15:14	10.4	10.7	10.9	2021-10-30 21:15:01	6.1	8.9	6.2	2022-10-30 20:15:19	11.7	13.7	11
2020-10-30 21:30:14	10.5	10.7	10.9	2021-10-30 21:30:01	5.8	8.8	6.4	2022-10-30 20:30:19	11.8	13.6	10.6
2020-10-30 21:45:14	10.5	10.7	10.9	2021-10-30 21:45:01	5.6	8.7	5.2	2022-10-30 20:45:19	11.6	13.6	10.4
2020-10-30 22:00:14	10.5	10.7	10.8	2021-10-30 22:00:01	5.1	8.6	4.6	2022-10-30 21:00:19	11.4	13.5	10.4
2020-10-30 22:15:14	10.4	10.7	10.9	2021-10-30 22:15:01	4.8	8.5	5.2	2022-10-30 21:15:19	11.4	13.4	10.2
2020-10-30 22:30:14	10.4	10.7	10.8	2021-10-30 22:30:01	4.7	8.4	4.5	2022-10-30 21:30:19	11.1	13.3	9.8
2020-10-30 22:45:14	10.4	10.7	10.4	2021-10-30 22:45:01	4.6	8.3	4.4	2022-10-30 21:45:19	11	13.2	9.6
2020-10-30 23:00:14	10.3	10.6	10.3	2021-10-30 23:00:01	4.6	8.2	4.5	2022-10-30 22:00:19	10.9	13.2	9.4
2020-10-30 23:15:14	10.4	10.6	10.5	2021-10-30 23:15:01	4.4	8.2	4.3	2022-10-30 22:15:19	10.7	13.1	9.4
2020-10-30 23:30:14	10.4	10.6	10.8	2021-10-30 23:30:01	4.4	8.1	4.3	2022-10-30 22:30:19	10.7	13	9.3
2020-10-30 23:45:14	10.4	10.6	10.7	2021-10-30 23:45:01	4.4	8	4.5	2022-10-30 22:45:19	10.6	12.9	9
2020-10-31 00:00:14	10.5	10.6	10.9	2021-10-31 00:00:01	4.4	7.9	4.5	2022-10-30 23:00:19	10.5	12.8	8.9
2020-10-31 00:15:14	10.5	10.6	11	2021-10-31 00:15:01	4.7	7.9	5	2022-10-30 23:15:19	10.4	12.7	8.8
2020-10-31 00:30:14	10.4	10.6	11	2021-10-31 00:30:01	4.9	7.9	4.9	2022-10-30 23:30:19	10.4	12.7	9
2020-10-31 00:45:14	10.4	10.6	11	2021-10-31 00:45:01	5	7.8	5	2022-10-30 23:45:19	10.3	12.6	9
2020-10-31 01:00:14	10.5	10.6	11.1	2021-10-31 01:00:01	4.9	7.8	5	2022-10-31 00:00:19	10.2	12.6	8.9
2020-10-31 01:15:14	10.8	10.6	11.7	2021-10-31 01:15:01	4.9	7.8	5	2022-10-31 00:15:19	10.2	12.5	8.9
2020-10-31 01:30:14	10.8	10.6	11.4	2021-10-31 01:30:01	4.9	7.8	4.4	2022-10-31 00:30:19	10.1	12.5	8.9
2020-10-31 01:45:14	10.9	10.7	11.7	2021-10-31 01:45:01	4.6	7.8	4.5	2022-10-31 00:45:19	10	12.4	8.6
2020-10-31 02:00:14	10.9	10.7	11.1	2021-10-31 02:00:01	4.5	7.7	4.8	2022-10-31 01:00:19	9.9	12.3	8.4
2020-10-31 02:15:14	10.6	10.6	10.9	2021-10-31 02:15:01	4.5	7.7	4.5	2022-10-31 01:15:19	9.8	12.3	8.4
2020-10-31 02:30:14	10.6	10.6	10.8	2021-10-31 02:30:01	4.5	7.7	4.5	2022-10-31 01:30:19	9.7	12.2	8.1
2020-10-31 02:45:14	10.6	10.7	10.9	2021-10-31 02:45:01	4.1	7.6	4.2	2022-10-31 01:45:19	9.5	12.1	8
2020-10-31 03:00:14	10.6	10.6	10.9	2021-10-31 02:00:01	3.9	7.6	4.1	2022-10-31 02:00:19	9.4	12	7.8
2020-10-31 03:15:14	10.6	10.6	11.1	2021-10-31 02:15:01	3.8	7.5	4.3	2022-10-31 02:15:19	9.3	12	7.6
2020-10-31 03:30:14	10.6	10.6	11	2021-10-31 02:30:01	3.7	7.5	3.6	2022-10-31 02:30:19	9.1	11.9	7.4
2020-10-31 03:45:14	10.6	10.6	11	2021-10-31 02:45:01	3.6	7.5	3.6	2022-10-31 02:45:19	9	11.8	7.4
2020-10-31 04:00:14	10.6	10.6	11	2021-10-31 03:00:01	3.5	7.4	3.6	2022-10-31 03:00:19	8.9	11.8	7.2
2020-10-31 04:15:14	10.5	10.6	10.9	2021-10-31 03:15:01	3.4	7.3	2.8	2022-10-31 03:15:19	8.8	11.6	7
2020-10-31 04:30:14	10.4	10.5	11	2021-10-31 03:30:01	3.2	7.3	2.8	2022-10-31 03:30:19	8.6	11.6	6.8
2020-10-31 04:45:14	10.4	10.6	11	2021-10-31 03:45:01	3.1	7.3	3	2022-10-31 03:45:19	8.6	11.6	6.6
2020-10-31 05:00:14	10.3	10.6	10.8	2021-10-31 04:00:01	2.9	7.2	2.4	2022-10-31 04:00:19	8.6	11.5	6.5
2020-10-31 05:15:14	10.3	10.6	10.7	2021-10-31 04:15:01	2.7	7.2	2.5	2022-10-31 04:15:19	8.3	11.4	6.5
2020-10-31 05:30:14	10.3	10.6	10.6	2021-10-31 04:30:01	2.6	7.1	2.4	2022-10-31 04:30:19	8.2	11.3	6.4
2020-10-31 05:45:14	10.2	10.5	10.3	2021-10-31 04:45:01	2.4	7	1.8	2022-10-31 04:45:19	8.3	11.3	6.3
2020-10-31 06:00:14	10.2	10.5	10.1	2021-10-31 05:00:01	2.3	7	2.1	2022-10-31 05:00:19	8.1	11.2	6.2
2020-10-31 06:15:14	10	10.5	10	2021-10-31 05:15:01	2.1	6.9	1.8	2022-10-31 05:15:19	8	11.1	5.9
2020-10-31 06:30:14	9.8	10.4	10	2021-10-31 05:30:01	1.9	6.9	1.9	2022-10-31 05:30:19	7.8	11.1	5.7
2020-10-31 06:45:14	9.6	10.4	9.9	2021-10-31 05:45:01	1.8	6.8	1.7	2022-10-31 05:45:19	7.7	11.1	5.8
2020-10-31 07:00:14	9.5	10.3	10.2	2021-10-31 06:00:01	1.7	6.8	1.2	2022-10-31 06:00:19	7.6	11	5.6
2020-10-31 07:15:14	9.7	10.4	10.1	2021-10-31 06:15:01	1.6	6.7	1.1	2022-10-31 06:15:19	7.5	10.9	5.6
2020-10-31 07:30:14	10	10.4	10	2021-10-31 06:30:01	1.5	6.7	0.7	2022-10-31 06:30:19	7.5	10.9	5.8
2020-10-31 07:45:14	10.4	10.5	10.9	2021-10-31 06:45:01	1.4	6.6	0.6	2022-10-31 06:45:19	7.6	10.8	6.2
2020-10-31 08:00:14	11	10.7	11.2	2021-10-31 07:00:01	1.4	6.6	1.3	2022-10-31 07:00:19	7.8	10.8	6.2
2020-10-31 08:15:14	11.9	11	12	2021-10-31 07:15:01	1.5	6.5	1.1	2022-10-31 07:15:19	8	10.8	7
2020-10-31 08:30:14	13.6	11.5	12.8	2021-10-31 07:30:01	1.7	6.5	0.9	2022-10-31 07:30:19	8.4	10.7	7.2
2020-10-31 08:45:14	14.1	11.9	12.8	2021-10-31 07:45:01	1.8	6.5	1.4	2022-10-31 07:45:19	8.6	10.7	7.6
2020-10-31 09:00:14	15	12.2	13.5	2021-10-31 08:00:01	2.1	6.5	1.5	2022-10-31 08:00:19	8.9	10.8	8.7
2020-10-31 09:15:14	15.6	12.7	13.8	2021-10-31 08:15:01	2.2	6.5	1.8	2022-10-31 08:15:19	9.5	10.9	9.2
2020-10-31 09:30:14	14.9	12.7	13.5	2021-10-31 08:30:01	2.5	6.5	2	2022-10-31 08:30:19	10.1	11.1	9.5
2020-10-31 09:45:14	15	12.8	13.7	2021-10-31 08:45:01	3.6	6.5	4.5	2022-10-31 08:45:19	10.8	11.1	9.9
2020-10-31 10:00:14	14.9	12.9	13.7	2021-10-31 09:00:01	5.4	6.7	6.1	2022-10-31 09:00:19	11.3	11.5	10.5
2020-10-31 10:15:14	15.4	13.2	14.3	2021-10-31 09:15:01	7.5	7.1	6.6	2022-10-31 09:15:19	11.5	11.7	11.6
2020-10-31 10:30:14	16.2	13.6	14.4	2021-10-31 09:30:01	9.3	7.4	7.4	2022-10-31 09:30:19	12.8	11.9	11.7
2020-10-31 10:45:14	16.8	13.9	14.4	2021-10-31 09:45:01	10	7.5	7.8	2022-10-31 09:45:19	14.6	12	12.5
2020-10-31 11:00:14	17.8	14.3	15.2	2021-10-31 10:00:01	10.8	7.9	8.4	2022-10-31 10:00:19	16.2	12.6	13.4
2020-10-31 11:15:14	17.5	14.5	15.2	2021-10-31 10:15:01	11.7	8.3	8.8	2022-10-31 10:15:19	17.3	13.2	14.4
2020-10-31 11:30:14	17	14.4	15	2021-10-31 10:30:01	11.9	8.3	9	2022-10-31 10:30:19	18.1	13.6	14.3
2020-10-31 11:45:14	16.6	14.4	15.1	2021-10-31 10:45:01	12.4	8.3	9.1	2022-10-31 10:45:19	18.5	13.6	14.8
2020-10-31 12:00:14	16.7	14.3	15.1	2021-10-31 11:00:01	12.8	8.3	9.5	2022-10-31 11:00:19	19.2	13.2	15.6
2020-10-31 12:15:14	16.5	14.4	15.1	2021-10-31 11:15:01	13.4	8.6	9.5	2022-10-31 11:15:19	19.7	13.7	16.2
2020-10-31 12:30:14	16.6	14.4	15	2021-10-31 11:30:01	14	8.6	10.2	2022-10-31 11:30:19	20	14.3	16.7
2020-10-31 12:45:14	16.4	14.4	15	2021-10-31 11:45:01	14.8	8.6	10	2022-10-31 11:45:19	20.7	14.1	17.1
2020-10-31 13:00:14	16.3	14.4	15	2021-10-31 12:00:01	15.4	8.5	10.7	2022-10-31 12:00:19	21.6	13.9	18.1
2020-10-31 13:15:14	16.2	14.4	14.9	2021-10-31 12:15:01	16.2	8.6	11.8	2022-10-31 12:15:19	22.3	13.8	18.7
2020-10-31 13:30:14	17.3	14.6	16	2021-10-31 12:30:01	17.3	9.1	12.1	2022-10-31 12:30:19	22.9	14.7	18.8
2020-10-31 13:45:14	18.4	15	15.8	2021-10-31 12:45:01	17.4	9.7	12.1	2022-10-31 12:45:19	23.6	15.2	19.1
2020-10-31 14:00:14	22.6	16.3	17.2	2021-10-31 13:00:01	17.4	10.6	11.5	2022-10-31 13:00:19	23.8	16.2	18.9
2020-10-31 14:15:14	19.1	16.1	16	2021-10-31 13:15:01	17.4	9.7	11.3	2022-10-31 13:15:19	24.4	15.1	19.8
2020-10-31 14:30:14	17.7	15.5	15.8	2021-10-31 13:30:01	16.9	9.8	11.8	2022-10-31 13:30:19	24.5	15.7	20
2020-10-31 14:45:14	17.7	15.3	15.6	2021-10-31 13:45:01	16.2	10.5	10.5	2022-10-31 13:45:19	23.7	17.6	19.6
2020-10-31 15:00:14	17	15.2	15.2	2021-10-31 14:00:01	15.6	10.4	11	2022-10-31 14:00:19	21.8	17.5	19.1
2020-10-31 15:15:14	16	14.8	14.8	2021-10-31 14:15:01	15.1	10.4	11.4	2022-10-31 14:15:19	20.5	17.3	19.2
2020-10-31 15:30:14	14.9	14.5	13.5	2021-10-31 14:30:01	14.8	10.5	11.5	2022-10-31 14:30:19	19.7	17	19
2020-10-31 15:45:14	13.9	14.1	13.6	2021-10-31 14:45:01	14.4	10.7	11.1	2022-10-31 14:45:19	19.3	16.6	18.8
2020-10-31 16:00:14	13.1	13.8	13.2	2021-10-31 15:00:01	13.5	10.6	11	2022-10-31 15:00:19	18.9	16.5	18.7
2020-10-31 16:15:14	12.4	13.5	12.8	2021-10-31 15:15:01	12.7	10.6	10.7	2022-10-31 15:15:19	18.3	16.4	18.3
2020-10-31 16:30:14	11.7	13.2	11.9	2021-10-31 15:30:01	12.1	10.6	10.3	2022-10-31 15:30:19	17.7	16.3	17.7
2020-10-31 16:45:14	10.8	12.9	10.5	2021-10-31 15:45:01	11.5	10.4	10.3	2022-10-31 15:45:19	17.1	16.1	17.2
2020-10-31 17:00:14	9.9	12.5	10.4	2021-10-31 16:00:01	11	10.3	9.5	2022-10-31 16:00:19	16.5	15.9	16.8
2020-10-31 17:15:14	9.5	12.2	10.2	2021-10-31 16:15:01	10.4	10.1	8.8	2022-10-31 16:15:19	15.9	15.8	14.8
2020-10-31 17:30:14	9.4	12	10.6	2021-10-31 16:30:01	9.7	10	8.4	2022-10-31 16:30:19	15.2	15.6	13.8
2020-10-31 17:45:14	9.2	11.7	10	2021-10-31 16:45:01	9	9.9	6.9	2022-10-31 16:45:19	14.5	15.4	13.2
2020-10-31 18:00:14	8.8	11.4	9.7	2021-10-31 17:00:01	8	9.7	6.3	2022-10-31 17:00:19	13.9	15.2	12.6
2020-10-31 18:15:14	9.3	11.3	10.3	2021-10-31 17:15:01	7.2	9.5	6	2022-10-31 17:15:19	13.3	15	12
2020-10-31 18:30:14	9	11.1	10.3	2021-10-31 17:30:01	6.6	9.4	5.4	2022-10-31 17:30:19	12.9	14.7	11.5
2020-10-31 18:45:14	9.3	11.1	10.4	2021-10-31 17:45:01	6	9.2	5	2022-10-31 17:45:19	12.6	14.6	11.2
2020-10-31 19:00:14	9.7	11.1	10.5	2021-10-31 18:00:01	5.6	9	4.9	2022-10-31 18:00:19	12.2	14.3	11.1
2020-10-31 19:15:14	9.7	11.1	10.1	2021-10-31 18:15:01	5.1	8.9	4.1	2022-10-31 18:15:19	12	14.2	11.1
2020-10-31 19:30:14	9.4	11	9.9	2021-10-31 18:30:01	4.8	8.7	4.4	2022-10-31 18:30:19	11.7	14	10.7
2020-10-31 19:45:14	9.3	10.9	9.5	2021-10-31 18:45:01	4.5	8.6	4.4	2022-10-31 18:45:19	11.6	13.9	10.2
2020-10-31 20:00:14	9.3	10.8	10	2021-10-31 19:00:01	4.2	8.5	4	2022-10-31 19:00:19	11.4	13.7	10.1
2020-10-31 20:15:14	8.9	10.7	9.1	2021-10-31 19:15:01	3.9	8.4	3.2	2022-10-31 19:15:19	11.2	13.5	9.8
2020-10-31 20:30:14	8.6	10.5	9	2021-10-31 19:30:01	3.6	8.2	3.5	2022-10-31 19:30:19	11	13.4	9.6
2020-10-31 20:45:14	8.3	10.3	9.3	2021-10-31 19:45:01	3.4	8.1	3.1	2022-10-31 19:45:19	10.8	13.3	9.7
2020-10-31 21:00:14	8.6	10.3	8.9	2021-10-31 20:00:01	3.2	8	2.8	2022-10-31 20:00:19	10.8	13.2	10
2020-10-31 21:15:14	8.1	10.2	8.2	2021-10-31 20:15:01	3	7.9	3.1	2022-10-31 20:15:19	10.8	13.1	9.6
2020-10-31 21:30:14	7.4	9.9	8.1	2021-10-31 20:30:01	2.9	7.8	2.8	2022-10-31 20:30:19	10.8	13	9.7
2020-10-31 21:45:14	7.3	9.8	7.8	2021-10-31 20:45:01	2.8	7.7	2.7	2022-10-31 20:45:19	10.8	12.9	10.2
2020-10-31 22:00:14	7	9.7	7.7	2021-10-31 21:00:01	2.7	7.6	3.2	2022-10-31 21:00:19	10.9	12.9	10.8
2020-10-31 22:15:14	7.3	9.6	7.9	2021-10-31 21:15:01	3.1	7.5	3.3	2022-10-31 21:15:19	11	12.9	10.6
2020-10-31 22:30:14	7.5	9.5	8	2021-10-31 21:30:01	3.3	7.5	3	2022-10-31 21:30:19	11.1	12.8	10.1
2020-10-31 22:45:14	7.4	9.5	7.9	2021-10-31 21:45:01	3.3	7.5	2.8	2022-10-31 21:45:19	10.9	12.8	9.7
2020-10-31 23:00:14	7.4	9.4	7.7	2021-10-31 22:00:01	3	7.4	2.5	2022-10-31 22:00:19	10.8	12.7	9.6
2020-10-31 23:15:14	7.4	9.4	7.6	2021-10-31 22:15:01	3	7.4	2.6	2022-10-31 22:15:19	10.7	12.7	9.7
2020-10-31 23:30:14	7.2	9.3	7.4	2021-10-31 22:30:01	2.9	7.3	2.9	2022-10-31 22:30:19	10.7	12.6	9.7
2020-10-31 23:45:14	7.1	9.2	7.4	2021-10-31 22:45:01	3.1	7.2	3.5	2022-10-31 22:45:19	10.7	12.6	9.7
2020-11-01 00:00:14	7	9.1	7.3	2021-10-31 23:00:01	3.5	7.2	4.7	2022-10-31 23:00:19	10.7	12.5	9.8
2020-11-01 00:15:14	7.2	9.1	7.4	2021-10-31 23:15:01	3.9	7.2	4.8	2022-10-31 23:15:19	10.7	12.5	9.8
2020-11-01 00:30:14	7.2	9	7.4	2021-10-31 23:30:01	4.3	7.2	4.8	2022-10-31 23:30:19	10.7	12.4	9.8
2020-11-01 00:45:14	7.3	9	7.4	2021-10-31 23:45:01	4.3	7.3	4.3	2022-10-31 23:45:19	10.7	12.4	9.9
2020-11-01 01:00:14	7.2	8.9	7.2	2021-11-01 00:00:01	4.1	7.3	3.9	2022-11-01 00:00:19	10.7	12.3	9.9
2020-11-01 01:15:14	6.8	8.9	6.8	2021-11-01 00:15:01	3.8	7.3	3.6	2022-11-01 00:15:19	10.8	12.3	9.9
2020-11-01 01:30:14	6.7	8.7	6.8	2021-11-01 00:30:01	3.5	7.3	3.6	2022-11-01 00:30:19	10.7	12.3	16.6
2020-11-01 01:45:14	6.6	8.7	6.9	2021-11-01 00:45:01	3.2	7.2	3.1	2022-11-01 00:45:19	10.7	12.3	9.3
2020-11-01 02:00:14	6.5	8.6	6.6	2021-11-01 01:00:01	3	7.1	3.7	2022-11-01 01:00:19	10.7	12.3	9.4
2020-11-01 02:15:14	5.9	8.5	5.8	2021-11-01 01:15:01	3	7.1	3.1	2022-11-01 01:15:19	10.7	12.2	9.4
2020-11-01 02:30:14	4.8	8.3	4.2	2021-11-01 01:30:01	2.8	7.1	2.6	2022-11-01 01:30:19	10.6	12.2	9.5
2020-11-01 02:45:14	4.1	8.1	4.3	2021-11-01 01:45:01	2.6	7	2.7	2022-11-01 01:45:19	10.6	12.2	9.7
2020-11-01 03:00:14	3.9	7.9	4.3	2021-11-01 02:00:01	2.4	7	3	2022-11-01 02:00:19	10.6	12.1	9.6
2020-11-01 03:15:14	3.9	7.9	4	2021-11-01 02:15:01	2.6	6.9	3.9	2022-11-01 02:15:19	10.6	12.1	9.6
2020-11-01 03:30:14	3.7	7.7	4	2021-11-01 02:30:01	2.9	6.9	3.3	2022-11-01 02:30:19	10.6	12.1	9.7
2020-11-01 03:45:14	3.7	7.7	4	2021-11-01 02:45:01	3	6.9	3.1	2022-11-01 02:45:19	10.6	12.1	9.7
2020-11-01 04:00:14	3.5	7.6	3.9	2021-11-01 03:00:01	3	6.9	3	2022-11-01 03:00:19	10.5	12	9.7
2020-11-01 04:15:14	3.1	7.4	3.1	2021-11-01 03:15:01	2.9	6.9	2.7	2022-11-01 03:15:19	10.5	12	9.5
2020-11-01 04:30:14	3	7.3	3.5	2021-11-01 03:30:01	2.7	6.8	2.8	2022-11-01 03:30:19	10.5	12	9.6
2020-11-01 04:45:14	2.9	7.2	3.5	2021-11-01 03:45:01	2.5	6.8	2.9	2022-11-01 03:45:19	10.5	12	9.5
2020-11-01 05:00:14	3.4	7.2	3.5	2021-11-01 04:00:01	2.7	6.7	3.6	2022-11-01 04:00:19	10.5	11.9	9.4
2020-11-01 05:15:14	3.9	7.3	4.1	2021-11-01 04:15:01	3.3	6.7	4	2022-11-01 04:15:19	10.5	11.9	9.5
2020-11-01 05:30:14	4.1	7.3	4.2	2021-11-01 04:30:01	3.8	6.8	4.3	2022-11-01 04:30:19	10.5	11.9	9.3
2020-11-01 05:45:14	4.3	7.3	3.8	2021-11-01 04:45:01	4.2	6.8	4.6	2022-11-01 04:45:19	10.4	11.9	9.2
2020-11-01 06:00:14	4.3	7.3	4.3	2021-11-01 05:00:01	4.5	6.8	4.8	2022-11-01 05:00:19	10.4	11.9	9.1
2020-11-01 06:15:14	4	7.2	4	2021-11-01 05:15:01	4.8	6.9	4.9	2022-11-01 05:15:19	10.4	11.8	9
2020-11-01 06:30:14	3.6	7.1	4.5	2021-11-01 05:30:01	4.9	6.9	5.2	2022-11-01 05:30:19	10.3	11.8	9
2020-11-01 06:45:14	3.2	7.1	3.3	2021-11-01 05:45:01	5.2	7	5.5	2022-11-01 05:45:19	10.3	11.8	9.2
2020-11-01 07:00:14	3.3	7	3.8	2021-11-01 06:00:01	5.4	7	5.5	2022-11-01 06:00:19	10.4	11.8	9
2020-11-01 07:15:14	3.5	7.1	3.7	2021-11-01 06:15:01	5.6	7.1	5.6	2022-11-01 06:15:19	10.3	11.8	8.9
2020-11-01 07:30:14	5.2	7.3	4.6	2021-11-01 06:30:01	5.7	7.2	5.6	2022-11-01 06:30:19	10.3	11.8	9
2020-11-01 07:45:14	5.6	7.6	4.7	2021-11-01 06:45:01	5.8	7.2	5.6	2022-11-01 06:45:19	10.3	11.8	8.9
2020-11-01 08:00:14	7.7	8.1	7.1	2021-11-01 07:00:01	5.9	7.3	5.6	2022-11-01 07:00:19	10.2	11.7	8.9
2020-11-01 08:15:14	8.1	8.5	6.5	2021-11-01 07:15:01	6	7.3	5.7	2022-11-01 07:15:19	10.1	11.7	8.7
2020-11-01 08:30:14	8.2	8.6	7.4	2021-11-01 07:30:01	6	7.3	5.8	2022-11-01 07:30:19	10.2	11.7	9.1
2020-11-01 08:45:14	9.2	8.9	8.6	2021-11-01 07:45:01	6.2	7.4	5.8	2022-11-01 07:45:19	10.2	11.7	9.3
2020-11-01 09:00:14	9.6	9.2	8.8	2021-11-01 08:00:01	6.3	7.4	6	2022-11-01 08:00:19	10.3	11.7	8.7
2020-11-01 09:15:14	10.6	9.5	9.8	2021-11-01 08:15:01	6.5	7.5	6.2	2022-11-01 08:15:19	10.4	11.7	9.4
2020-11-01 09:30:14	11.6	9.9	10.1	2021-11-01 08:30:01	6.7	7.5	6.3	2022-11-01 08:30:19	10.4	11.7	9
2020-11-01 09:45:14	11.9	10.2	10.4	2021-11-01 08:45:01	6.8	7.6	6.4	2022-11-01 08:45:19	10.4	11.7	9.2
2020-11-01 10:00:14	11.6	10.4	9.9	2021-11-01 09:00:01	7	7.6	6.6	2022-11-01 09:00:19	10.5	11.7	9.5
2020-11-01 10:15:14	11.2	10.4	10	2021-11-01 09:15:01	7.2	7.7	6.7	2022-11-01 09:15:19	10.6	11.8	9.7
2020-11-01 10:30:14	11.5	10.6	10.3	2021-11-01 09:30:01	7.4	7.8	6.9	2022-11-01 09:30:19	10.8	11.8	9.7
2020-11-01 10:45:14	11.9	10.8	10.7	2021-11-01 09:45:01	7.6	7.8	7	2022-11-01 09:45:19	10.9	11.9	10
2020-11-01 11:00:14	11.9	10.9	10.7	2021-11-01 10:00:01	7.8	7.9	7.1	2022-11-01 10:00:19	11	11.9	10.3
2020-11-01 11:15:14	11.4	10.8	10.2	2021-11-01 10:15:01	7.9	7.9	7.1	2022-11-01 10:15:19	11.1	11.9	10.4
2020-11-01 11:30:14	10.7	10.6	9.7	2021-11-01 10:30:01	7.9	8	7.1	2022-11-01 10:30:19	11.5	12	11.4
2020-11-01 11:45:14	10.5	10.6	9.7	2021-11-01 10:45:01	8.1	8	7.4	2022-11-01 10:45:19	11.6	12.1	10.7
2020-11-01 12:00:14	10.6	10.6	10	2021-11-01 11:00:01	8.2	8	7.4	2022-11-01 11:00:19	11.6	12.1	10.6
2020-11-01 12:15:14	11.2	10.8	10.7	2021-11-01 11:15:01	8.3	8.2	7.5	2022-11-01 11:15:19	12	11.8	11
2020-11-01 12:30:14	11.9	11	11.3	2021-11-01 11:30:01	8.5	8.2	7.7	2022-11-01 11:30:19	13.7	11.9	11.9
2020-11-01 12:45:14	12.3	11.2	11.5	2021-11-01 11:45:01	8.8	8.2	8	2022-11-01 11:45:19	15.7	12.1	12.9
2020-11-01 13:00:14	12	11.1	11.1	2021-11-01 12:00:01	9.1	8.3	8.3	2022-11-01 12:00:19	16.6	12.6	13.1
2020-11-01 13:15:14	11.7	11	11.1	2021-11-01 12:15:01	9.4	8.4	8.5	2022-11-01 12:15:19	17.1	12.6	13.8
2020-11-01 13:30:14	11.6	11	11	2021-11-01 12:30:01	9.5	8.5	8.2	2022-11-01 12:30:19	17.9	12.3	14.7
2020-11-01 13:45:14	11.6	11	10.9	2021-11-01 12:45:01	9.5	8.6	8	2022-11-01 12:45:19	19.4	13.3	14.8
2020-11-01 14:00:14	11.6	11	11	2021-11-01 13:00:01	9.4	8.6	8.2	2022-11-01 13:00:19	19.6	14.6	14.4
2020-11-01 14:15:14	11.5	11	11.1	2021-11-01 13:15:01	9.4	8.6	8.3	2022-11-01 13:15:19	19.4	13.6	15.4
2020-11-01 14:30:14	11.6	11	11.1	2021-11-01 13:30:01	9.6	8.6	8.9	2022-11-01 13:30:19	20.1	13.7	17.4
2020-11-01 14:45:14	11.5	11	11	2021-11-01 13:45:01	9.9	8.8	8.4	2022-11-01 13:45:19	19.8	15	16.2
2020-11-01 15:00:14	11.4	11	10.9	2021-11-01 14:00:01	9.6	8.8	8.2	2022-11-01 14:00:19	18.5	15	15
2020-11-01 15:15:14	11.3	11	11	2021-11-01 14:15:01	9.5	8.8	8.3	2022-11-01 14:15:19	17.1	15.1	14
2020-11-01 15:30:14	11.2	10.9	10.8	2021-11-01 14:30:01	9.3	8.8	8.1	2022-11-01 14:30:19	16.1	14.9	14
2020-11-01 15:45:14	11	10.9	10.7	2021-11-01 14:45:01	9.2	8.8	8.2	2022-11-01 14:45:19	15.3	14.7	13.7
2020-11-01 16:00:14	10.9	10.9	10.5	2021-11-01 15:00:01	9.1	8.7	8.1	2022-11-01 15:00:19	14.8	14.5	13.4
2020-11-01 16:15:14	10.7	10.8	10.3	2021-11-01 15:15:01	8.9	8.8	7.9	2022-11-01 15:15:19	14.5	14.3	13.4
2020-11-01 16:30:14	10.6	10.8	10.3	2021-11-01 15:30:01	8.7	8.8	7.8	2022-11-01 15:30:19	14.3	14.2	13.6
2020-11-01 16:45:14	10.5	10.7	10.2	2021-11-01 15:45:01	8.6	8.7	7.9	2022-11-01 15:45:19	14.1	14.1	13.1
2020-11-01 17:00:14	10.4	10.7	10.1	2021-11-01 16:00:01	8.6	8.7	7.8	2022-11-01 16:00:19	13.8	14	12.8
2020-11-01 17:15:14	10.3	10.6	10.1	2021-11-01 16:15:01	8.5	8.7	7.6	2022-11-01 16:15:19	13.5	13.9	12.5
2020-11-01 17:30:14	10.3	10.6	10	2021-11-01 16:30:01	8.3	8.7	7.4	2022-11-01 16:30:19	13.3	13.8	12.2
2020-11-01 17:45:14	10.3	10.5	10.1	2021-11-01 16:45:01	8.2	8.7	7.2	2022-11-01 16:45:19	13	13.7	12
2020-11-01 18:00:14	10.3	10.5	10.1	2021-11-01 17:00:01	8	8.7	7.1	2022-11-01 17:00:19	12.9	13.5	11.7
2020-11-01 18:15:14	10.3	10.5	10.1	2021-11-01 17:15:01	7.9	8.7	7.2	2022-11-01 17:15:19	12.7	13.5	11.9
2020-11-01 18:30:14	10.3	10.5	10.1	2021-11-01 17:30:01	7.9	8.6	7.1	2022-11-01 17:30:19	12.6	13.4	11.6
2020-11-01 18:45:14	10.3	10.5	10.1	2021-11-01 17:45:01	7.8	8.6	7.1	2022-11-01 17:45:19	12.5	13.3	11.8
2020-11-01 19:00:14	10.3	10.5	10.1	2021-11-01 18:00:01	7.8	8.6	7.2	2022-11-01 18:00:19	12.4	13.2	11.6
2020-11-01 19:15:14	10.3	10.5	10.1	2021-11-01 18:15:01	7.8	8.6	7	2022-11-01 18:15:19	12.4	13.2	11.5
2020-11-01 19:30:14	10.3	10.5	10.1	2021-11-01 18:30:01	7.7	8.6	6.9	2022-11-01 18:30:19	12.2	13.1	11.1
2020-11-01 19:45:14	10.4	10.5	10.1	2021-11-01 18:45:01	7.6	8.5	6.9	2022-11-01 18:45:19	12.1	13	10.9
2020-11-01 20:00:14	10.5	10.5	10.4	2021-11-01 19:00:01	7.6	8.5	7	2022-11-01 19:00:19	11.9	13	10.7
2020-11-01 20:15:14	10.6	10.5	10.3	2021-11-01 19:15:01	7.6	8.5	7	2022-11-01 19:15:19	11.8	12.9	10.7
2020-11-01 20:30:14	10.6	10.5	10.4	2021-11-01 19:30:01	7.6	8.5	6.9	2022-11-01 19:30:19	11.7	12.9	11
2020-11-01 20:45:14	10.6	10.5	10.5	2021-11-01 19:45:01	7.6	8.5	7	2022-11-01 19:45:19	11.7	12.8	10.7
2020-11-01 21:00:14	10.7	10.5	10.5	2021-11-01 20:00:01	7.6	8.5	6.8	2022-11-01 20:00:19	11.7	12.8	11.1
2020-11-01 21:15:14	10.8	10.6	10.6	2021-11-01 20:15:01	7.6	8.5	6.8	2022-11-01 20:15:19	11.7	12.7	11.3
2020-11-01 21:30:14	10.8	10.6	10.7	2021-11-01 20:30:01	7.5	8.5	6.8	2022-11-01 20:30:19	11.8	12.7	11.3
2020-11-01 21:45:14	10.9	10.6	10.8	2021-11-01 20:45:01	7.5	8.5	6.8	2022-11-01 20:45:19	11.8	12.7	11.1
2020-11-01 22:00:14	11	10.6	10.9	2021-11-01 21:00:01	7.4	8.5	6.8	2022-11-01 21:00:19	11.8	12.7	10.7
2020-11-01 22:15:14	11	10.7	10.9	2021-11-01 21:15:01	7.4	8.5	6.9	2022-11-01 21:15:19	11.7	12.6	10.9
2020-11-01 22:30:14	11	10.7	10.9	2021-11-01 21:30:01	7.4	8.5	6.9	2022-11-01 21:30:19	11.6	12.6	11
2020-11-01 22:45:14	11	10.7	10.9	2021-11-01 21:45:01	7.4	8.5	6.9	2022-11-01 21:45:19	11.6	12.6	11
2020-11-01 23:00:14	11	10.7	10.9	2021-11-01 22:00:01	7.4	8.5	6.9	2022-11-01 22:00:19	11.6	12.5	10.9
2020-11-01 23:15:14	10.9	10.7	10.9	2021-11-01 22:15:01	7.4	8.5	6.9	2022-11-01 22:15:19	11.6	12.5	10.8
2020-11-01 23:30:14	11.1	10.7	11.1	2021-11-01 22:30:01	7.3	8.5	7	2022-11-01 22:30:19	11.5	12.5	10.6
2020-11-01 23:45:14	11	10.7	11	2021-11-01 22:45:01	7.3	8.5	7	2022-11-01 22:45:19	11.4	12.4	10.4
2020-11-02 00:00:14	11	10.7	11	2021-11-01 23:00:01	7.3	8.5	6.9	2022-11-01 23:00:19	11.4	12.4	10.5
2020-11-02 00:15:14	11.2	10.7	11.3	2021-11-01 23:15:01	7.3	8.5	6.6	2022-11-01 23:15:19	11.3	12.4	10.4
2020-11-02 00:30:14	11.3	10.8	11.2	2021-11-01 23:30:01	7.1	8.5	6.4	2022-11-01 23:30:19	11.4	12.4	10.5
2020-11-02 00:45:14	11.4	10.8	11.3	2021-11-01 23:45:01	7	8.4	6.3	2022-11-01 23:45:19	11.3	12.3	10.1
2020-11-02 01:00:14	11.4	10.9	11.4	2021-11-02 00:00:01	6.9	8.4	6.2	2022-11-02 00:00:19	11.2	12.3	10.3
2020-11-02 01:15:14	11.5	10.9	12	2021-11-02 00:15:01	6.8	8.4	6.2	2022-11-02 00:15:19	11.2	12.3	10.4
2020-11-02 01:30:14	11.9	10.9	12	2021-11-02 00:30:01	6.7	8.3	6.1	2022-11-02 00:30:19	11.2	12.3	10.2
2020-11-02 01:45:14	11.9	11	11.7	2021-11-02 00:45:01	6.7	8.3	6.1	2022-11-02 00:45:19	11.1	12.2	9.7
2020-11-02 02:00:14	11.8	11.1	11.7	2021-11-02 01:00:01	6.6	8.3	6.1	2022-11-02 01:00:19	10.9	12.2	8.9
2020-11-02 02:15:14	11.8	11.1	12	2021-11-02 01:15:01	6.6	8.3	6	2022-11-02 01:15:19	10.6	12.2	8.9
2020-11-02 02:30:14	11.9	11.1	12	2021-11-02 01:30:01	6.6	8.3	5.9	2022-11-02 01:30:19	10.3	12.1	8.1
2020-11-02 02:45:14	11.7	11.1	11.5	2021-11-02 01:45:01	6.5	8.2	5.5	2022-11-02 01:45:19	9.9	12	7.9
2020-11-02 03:00:14	11.5	11.1	11.7	2021-11-02 02:00:01	6.3	8.2	5.2	2022-11-02 02:00:19	9.6	12	7.9
2020-11-02 03:15:14	11.7	11.1	11.6	2021-11-02 02:15:01	6.2	8.2	5	2022-11-02 02:15:19	9.4	11.9	7.5
2020-11-02 03:30:14	11.6	11.1	11.7	2021-11-02 02:30:01	6	8.1	4.8	2022-11-02 02:30:19	9.1	11.7	7.2
2020-11-02 03:45:14	11.8	11.2	11.7	2021-11-02 02:45:01	5.8	8.1	4.7	2022-11-02 02:45:19	9	11.7	7.3
2020-11-02 04:00:14	11.8	11.2	11.7	2021-11-02 03:00:01	5.7	8	4.7	2022-11-02 03:00:19	8.8	11.6	7.1
2020-11-02 04:15:14	11.8	11.2	11.7	2021-11-02 03:15:01	5.6	8	4.5	2022-11-02 03:15:19	8.6	11.5	6.3
2020-11-02 04:30:14	11.7	11.2	11.7	2021-11-02 03:30:01	5.5	7.9	4.2	2022-11-02 03:30:19	8.5	11.4	6.5
2020-11-02 04:45:14	11.7	11.3	11.9	2021-11-02 03:45:01	5.4	7.9	4.3	2022-11-02 03:45:19	8.4	11.3	6.2
2020-11-02 05:00:14	11.8	11.2	12	2021-11-02 04:00:01	5.4	7.9	4.4	2022-11-02 04:00:19	8.2	11.3	5.9
2020-11-02 05:15:14	11.8	11.3	12.1	2021-11-02 04:15:01	5.4	7.8	4.4	2022-11-02 04:15:19	8.1	11.1	7.6
2020-11-02 05:30:14	12.1	11.3	12.4	2021-11-02 04:30:01	5.3	7.8	4.3	2022-11-02 04:30:19	8.2	11.1	7.2
2020-11-02 05:45:14	12.6	11.3	13.5	2021-11-02 04:45:01	5.2	7.8	4.4	2022-11-02 04:45:19	8.3	11.1	7
2020-11-02 06:00:14	13.2	11.4	13.9	2021-11-02 05:00:01	5.2	7.7	4.4	2022-11-02 05:00:19	8.2	11	6.8
2020-11-02 06:15:14	13.5	11.6	14	2021-11-02 05:15:01	5.2	7.7	4.3	2022-11-02 05:15:19	8.2	10.8	8.1
2020-11-02 06:30:14	13.5	11.7	13.7	2021-11-02 05:30:01	5.2	7.7	4.4	2022-11-02 05:30:19	8.4	10.9	7.2
2020-11-02 06:45:14	13.4	11.8	13.6	2021-11-02 05:45:01	5.1	7.6	4.4	2022-11-02 05:45:19	8.5	10.9	7.4
2020-11-02 07:00:14	13.3	11.8	13.3	2021-11-02 06:00:01	5.1	7.6	4.3	2022-11-02 06:00:19	8.6	10.9	7.6
2020-11-02 07:15:14	13.1	11.9	13.1	2021-11-02 06:15:01	5	7.6	4.3	2022-11-02 06:15:19	8.7	10.9	7.5
2020-11-02 07:30:14	13.2	11.9	13.2	2021-11-02 06:30:01	5	7.5	4.3	2022-11-02 06:30:19	8.7	10.9	7.1
2020-11-02 07:45:14	13.7	12.1	13.7	2021-11-02 06:45:01	5	7.5	4.3	2022-11-02 06:45:19	8.6	10.8	7.2
2020-11-02 08:00:14	14.1	12.3	14.1	2021-11-02 07:00:01	4.9	7.5	4.2	2022-11-02 07:00:19	8.6	10.8	7.2
2020-11-02 08:15:14	14.5	12.5	14.4	2021-11-02 07:15:01	4.9	7.5	4.3	2022-11-02 07:15:19	8.7	10.8	7.3
2020-11-02 08:30:14	15.2	12.7	15.4	2021-11-02 07:30:01	5	7.5	4.5	2022-11-02 07:30:19	8.9	11	7.9
2020-11-02 08:45:14	15.6	13	15.3	2021-11-02 07:45:01	5.1	7.5	4.7	2022-11-02 07:45:19	9	11	7.9
2020-11-02 09:00:14	16.3	13.3	16	2021-11-02 08:00:01	5.3	7.5	4.9	2022-11-02 08:00:19	9.3	11.1	8.1
2020-11-02 09:15:14	16.6	13.6	15.8	2021-11-02 08:15:01	5.6	7.5	5.4	2022-11-02 08:15:19	9.5	11.2	8.7
2020-11-02 09:30:14	16.8	13.7	16.7	2021-11-02 08:30:01	6	7.6	5.7	2022-11-02 08:30:19	9.9	11.2	8.9
2020-11-02 09:45:14	17.8	14	17.2	2021-11-02 08:45:01	6.3	7.6	6	2022-11-02 08:45:19	10.6	11.2	10.1
2020-11-02 10:00:14	18.2	14.4	17.7	2021-11-02 09:00:01	6.7	7.7	6.5	2022-11-02 09:00:19	11.3	11.6	10.8
2020-11-02 10:15:14	18.4	14.6	17.7	2021-11-02 09:15:01	7	7.8	6.4	2022-11-02 09:15:19	11.8	11.7	11.9
2020-11-02 10:30:14	18.6	14.8	17.7	2021-11-02 09:30:01	7.1	7.8	6.7	2022-11-02 09:30:19	13.6	11.7	13.1
2020-11-02 10:45:14	18.6	15	17.7	2021-11-02 09:45:01	7.4	7.9	7	2022-11-02 09:45:19	15.8	12	14.3
2020-11-02 11:00:14	19.3	15.3	17.6	2021-11-02 10:00:01	7.9	8	7.5	2022-11-02 10:00:19	17.5	12.4	14.5
2020-11-02 11:15:14	19.9	15.4	18.1	2021-11-02 10:15:01	8.7	8	8.7	2022-11-02 10:15:19	17.5	12.9	13.8
2020-11-02 11:30:14	19.8	15.5	18.4	2021-11-02 10:30:01	9.4	8.3	8.6	2022-11-02 10:30:19	18.1	13.3	14.1
2020-11-02 11:45:14	20.3	16.1	18.8	2021-11-02 10:45:01	9.8	8.4	9	2022-11-02 10:45:19	18.6	13.3	14.2
2020-11-02 12:00:14	20	16.3	18.2	2021-11-02 11:00:01	11.2	8.3	10.1	2022-11-02 11:00:19	18.7	12.8	14.6
2020-11-02 12:15:14	19.5	16.2	18	2021-11-02 11:15:01	11.9	8.7	9.5	2022-11-02 11:15:19	18.6	13.6	14.5
2020-11-02 12:30:14	18.5	16	17.4	2021-11-02 11:30:01	12	9	9.9	2022-11-02 11:30:19	18.8	13.6	14.7
2020-11-02 12:45:14	18	15.8	17.5	2021-11-02 11:45:01	12.1	9	10.3	2022-11-02 11:45:19	19.6	13.8	15.8
2020-11-02 13:00:14	18.1	15.7	17.6	2021-11-02 12:00:01	12.5	9.2	10.6	2022-11-02 12:00:19	20.6	13.5	15.9
2020-11-02 13:15:14	18.4	15.7	18	2021-11-02 12:15:01	14.1	8.5	11.7	2022-11-02 12:15:19	20.8	14	15.7
2020-11-02 13:30:14	19.4	15.9	18.3	2021-11-02 12:30:01	15.1	9.4	11.2	2022-11-02 12:30:19	21.1	14	16.1
2020-11-02 13:45:14	20.6	16	18.7	2021-11-02 12:45:01	14.5	9.8	11.3	2022-11-02 12:45:19	21.6	14.4	16.9
2020-11-02 14:00:14	20	16.3	18.4	2021-11-02 13:00:01	14.3	10	11.3	2022-11-02 13:00:19	22.2	15.5	16.2
2020-11-02 14:15:14	20.1	16.4	19	2021-11-02 13:15:01	13.9	10.1	11.2	2022-11-02 13:15:19	22.4	14.4	16.8
2020-11-02 14:30:14	20.4	16.5	19	2021-11-02 13:30:01	13.3	10.1	11.2	2022-11-02 13:30:19	22.7	15.2	16.6
2020-11-02 14:45:14	20.6	16.7	19.1	2021-11-02 13:45:01	12.9	9.9	11.3	2022-11-02 13:45:19	21.4	16.3	16.2
2020-11-02 15:00:14	20.3	16.5	19.2	2021-11-02 14:00:01	14.2	8.7	13.7	2022-11-02 14:00:19	19.6	16.3	15.9
2020-11-02 15:15:14	19.5	16.4	18.4	2021-11-02 14:15:01	15.9	9.3	13.5	2022-11-02 14:15:19	18.3	16.2	15.6
2020-11-02 15:30:14	18.7	16.1	17.9	2021-11-02 14:30:01	15.6	10.2	12.3	2022-11-02 14:30:19	17.4	15.9	15.5
2020-11-02 15:45:14	18	15.9	17.4	2021-11-02 14:45:01	14.8	10.7	11.6	2022-11-02 14:45:19	16.8	15.7	14.9
2020-11-02 16:00:14	17.3	15.7	17.3	2021-11-02 15:00:01	13.7	10.6	11.2	2022-11-02 15:00:19	16.2	15.5	14.8
2020-11-02 16:15:14	16.9	15.4	17	2021-11-02 15:15:01	12.7	10.5	10.8	2022-11-02 15:15:19	15.7	15.3	14.5
2020-11-02 16:30:14	16.6	15.1	16.9	2021-11-02 15:30:01	11.9	10.5	10	2022-11-02 15:30:19	15.4	15.1	14.3
2020-11-02 16:45:14	16.4	15	16.6	2021-11-02 15:45:01	11.2	10.3	9.5	2022-11-02 15:45:19	15	15	13.5
2020-11-02 17:00:14	16.1	14.8	16.3	2021-11-02 16:00:01	10.6	10.1	9.5	2022-11-02 16:00:19	14.7	14.9	12.8
2020-11-02 17:15:14	15.9	14.7	16.2	2021-11-02 16:15:01	10.2	10	9.1	2022-11-02 16:15:19	14.3	14.7	12.1
2020-11-02 17:30:14	15.9	14.5	16.1	2021-11-02 16:30:01	9.8	9.9	8.8	2022-11-02 16:30:19	13.7	14.5	11.8
2020-11-02 17:45:14	15.9	14.4	16.2	2021-11-02 16:45:01	8.9	9.8	7	2022-11-02 16:45:19	13.2	14.3	11.6
2020-11-02 18:00:14	15.9	14.4	16.3	2021-11-02 17:00:01	7.9	9.6	7.3	2022-11-02 17:00:19	12.8	14.2	11.4
2020-11-02 18:15:14	15.9	14.3	16.3	2021-11-02 17:15:01	7.3	9.4	6.7	2022-11-02 17:15:19	12.4	14	10.5
2020-11-02 18:30:14	15.8	14.3	16.2	2021-11-02 17:30:01	6.7	9.3	6.5	2022-11-02 17:30:19	11.9	13.8	10.3
2020-11-02 18:45:14	15.7	14.2	15.9	2021-11-02 17:45:01	6.2	9.2	5.2	2022-11-02 17:45:19	11.3	13.6	9
2020-11-02 19:00:14	15.6	14.2	16	2021-11-02 18:00:01	5.7	9	5.4	2022-11-02 18:00:19	10.8	13.4	8.2
2020-11-02 19:15:14	15.6	14.1	15.9	2021-11-02 18:15:01	5.8	8.9	6	2022-11-02 18:15:19	10.5	13.3	8
2020-11-02 19:30:14	15.6	14.1	16.2	2021-11-02 18:30:01	6.1	8.7	6.6	2022-11-02 18:30:19	10.2	13.1	7.7
2020-11-02 19:45:14	15.7	14.1	16.1	2021-11-02 18:45:01	6.5	8.7	6.7	2022-11-02 18:45:19	9.6	12.9	6.9
2020-11-02 20:00:14	15.7	14.1	16	2021-11-02 19:00:01	6.6	8.7	6.5	2022-11-02 19:00:19	9.2	12.7	6.9
2020-11-02 20:15:14	15.8	14	16.5	2021-11-02 19:15:01	6.5	8.6	6.5	2022-11-02 19:15:19	9	12.5	6.9
2020-11-02 20:30:14	15.7	14.1	15.8	2021-11-02 19:30:01	6.5	8.6	6.5	2022-11-02 19:30:19	8.7	12.3	6.5
2020-11-02 20:45:14	15.5	14	16.2	2021-11-02 19:45:01	6.5	8.6	6.3	2022-11-02 19:45:19	8.6	12.3	6.6
2020-11-02 21:00:14	14.9	14	14.9	2021-11-02 20:00:01	6.3	8.5	5.6	2022-11-02 20:00:19	8.4	12.1	5.9
2020-11-02 21:15:14	14.4	13.8	15.7	2021-11-02 20:15:01	5.9	8.5	4.9	2022-11-02 20:15:19	8.2	12	6
2020-11-02 21:30:14	14.7	13.7	16	2021-11-02 20:30:01	5.6	8.4	6.1	2022-11-02 20:30:19	8	11.8	5.5
2020-11-02 21:45:14	14.7	13.7	15.3	2021-11-02 20:45:01	5.8	8.3	6.3	2022-11-02 20:45:19	7.8	11.8	5.3
2020-11-02 22:00:14	14.5	13.6	15.6	2021-11-02 21:00:01	6.1	8.3	6.5	2022-11-02 21:00:19	7.6	11.6	5.1
2020-11-02 22:15:14	14.3	13.6	14.9	2021-11-02 21:15:01	6.1	8.3	5.5	2022-11-02 21:15:19	7.4	11.5	4.8
2020-11-02 22:30:14	14	13.6	15	2021-11-02 21:30:01	6	8.3	5.2	2022-11-02 21:30:19	7.2	11.4	4.5
2020-11-02 22:45:14	13.5	13.5	13.5	2021-11-02 21:45:01	5.7	8.2	5.3	2022-11-02 21:45:19	7.1	11.3	4.3
2020-11-02 23:00:14	12.9	13.3	13.4	2021-11-02 22:00:01	5.3	8.1	5.3	2022-11-02 22:00:19	6.9	11.1	4.1
2020-11-02 23:15:14	12.8	13.2	13.4	2021-11-02 22:15:01	5	8.1	4.3	2022-11-02 22:15:19	6.7	11	3.9
2020-11-02 23:30:14	13.1	13.1	14.3	2021-11-02 22:30:01	4.6	8	3	2022-11-02 22:30:19	6.5	10.8	3.8
2020-11-02 23:45:14	13.1	13.1	14	2021-11-02 22:45:01	4.4	8	4.3	2022-11-02 22:45:19	6.5	10.8	3.9
2020-11-03 00:00:14	13.1	13.1	14.2	2021-11-02 23:00:01	4.4	7.9	4.4	2022-11-02 23:00:19	6.4	10.7	3.4
2020-11-03 00:15:14	13.1	13.1	14	2021-11-02 23:15:01	4.5	7.8	4.4	2022-11-02 23:15:19	6.3	10.6	3.4
2020-11-03 00:30:14	13	13	13.9	2021-11-02 23:30:01	4.5	7.8	3.7	2022-11-02 23:30:19	6.2	10.6	3.2
2020-11-03 00:45:14	12.9	13	13.7	2021-11-02 23:45:01	4.3	7.7	3.7	2022-11-02 23:45:19	6.1	10.5	3.3
2020-11-03 01:00:14	12.8	13	13.3	2021-11-03 00:00:01	4	7.7	4.1	2022-11-03 00:00:19	5.9	10.3	3
2020-11-03 01:15:14	12.8	12.9	13.4	2021-11-03 00:15:01	4	7.6	4.4	2022-11-03 00:15:19	5.6	10.2	3
2020-11-03 01:30:14	12.9	12.9	13.4	2021-11-03 00:30:01	4	7.6	3.1	2022-11-03 00:30:19	5.5	10.2	2.4
2020-11-03 01:45:14	12.9	12.9	13.7	2021-11-03 00:45:01	3.7	7.5	2.9	2022-11-03 00:45:19	5.5	10.1	2.5
2020-11-03 02:00:14	12.8	12.9	13.2	2021-11-03 01:00:01	3.5	7.5	2.3	2022-11-03 01:00:19	5.3	10	2.1
2020-11-03 02:15:14	12.8	12.8	13.5	2021-11-03 01:15:01	3	7.4	2.9	2022-11-03 01:15:19	5.2	10	2.4
2020-11-03 02:30:14	12.7	12.8	13.1	2021-11-03 01:30:01	3.1	7.3	2.2	2022-11-03 01:30:19	5.2	9.8	1.9
2020-11-03 02:45:14	12.5	12.7	13.2	2021-11-03 01:45:01	2.8	7.3	2.1	2022-11-03 01:45:19	5.1	9.8	1.8
2020-11-03 03:00:14	12.6	12.7	14.1	2021-11-03 02:00:01	2.6	7.2	1.8	2022-11-03 02:00:19	5	9.6	1.8
2020-11-03 03:15:14	13.5	12.7	14.5	2021-11-03 02:15:01	2.4	7	2.7	2022-11-03 02:15:19	4.9	9.6	1.9
2020-11-03 03:30:14	13.1	12.8	13.3	2021-11-03 02:30:01	2.6	7	3	2022-11-03 02:30:19	4.9	9.4	1.7
2020-11-03 03:45:14	12.8	12.7	13.5	2021-11-03 02:45:01	2.8	7	2.2	2022-11-03 02:45:19	4.8	9.3	1.3
2020-11-03 04:00:14	12.9	12.6	14.3	2021-11-03 03:00:01	2.6	7	2.5	2022-11-03 03:00:19	4.7	9.4	1.4
2020-11-03 04:15:14	13.8	12.7	15.1	2021-11-03 03:15:01	2.8	6.9	2.9	2022-11-03 03:15:19	4.6	9.2	1.5
2020-11-03 04:30:14	14.4	12.8	15.5	2021-11-03 03:30:01	2.9	6.8	2.4	2022-11-03 03:30:19	4.6	9.2	1.6
2020-11-03 04:45:14	14.6	13	15.7	2021-11-03 03:45:01	2.8	6.8	2	2022-11-03 03:45:19	4.6	9.2	1.6
2020-11-03 05:00:14	14.7	13.1	15.4	2021-11-03 04:00:01	2.5	6.8	1.8	2022-11-03 04:00:19	4.6	9.1	1.8
2020-11-03 05:15:14	14	13.1	14.3	2021-11-03 04:15:01	2.3	6.7	1.4	2022-11-03 04:15:19	4.7	9	1.5
2020-11-03 05:30:14	13.5	13	14	2021-11-03 04:30:01	2.1	6.7	1.8	2022-11-03 04:30:19	4.6	8.9	1.4
2020-11-03 05:45:14	13.5	12.9	14.4	2021-11-03 04:45:01	2.2	6.6	2.3	2022-11-03 04:45:19	4.6	8.9	1.4
2020-11-03 06:00:14	13.7	12.9	14.5	2021-11-03 05:00:01	2.4	6.5	2.3	2022-11-03 05:00:19	4.5	8.9	1.1
2020-11-03 06:15:14	13.8	13	14.1	2021-11-03 05:15:01	2.4	6.5	1.6	2022-11-03 05:15:19	4.4	8.8	0.9
2020-11-03 06:30:14	13.5	13	13.7	2021-11-03 05:30:01	2.1	6.6	1.1	2022-11-03 05:30:19	4.3	8.8	1
2020-11-03 06:45:14	13.1	12.9	13.7	2021-11-03 05:45:01	2	6.5	1.1	2022-11-03 05:45:19	4.2	8.7	1.1
2020-11-03 07:00:14	13.2	12.8	13.9	2021-11-03 06:00:01	1.9	6.4	1	2022-11-03 06:00:19	4.2	8.6	0.8
2020-11-03 07:15:14	13.5	12.8	14.6	2021-11-03 06:15:01	1.8	6.4	0.6	2022-11-03 06:15:19	4	8.6	0.8
2020-11-03 07:30:14	14.3	13.1	14.6	2021-11-03 06:30:01	1.5	6.4	0.4	2022-11-03 06:30:19	3.9	8.5	0.6
2020-11-03 07:45:14	14.5	13.2	14.6	2021-11-03 06:45:01	1.4	6.3	0.3	2022-11-03 06:45:19	3.9	8.4	0.9
2020-11-03 08:00:14	15	13.3	15.1	2021-11-03 07:00:01	1.4	6.2	0.1	2022-11-03 07:00:19	4	8.4	0.9
2020-11-03 08:15:14	15.4	13.6	15.3	2021-11-03 07:15:01	1.4	6.2	0.5	2022-11-03 07:15:19	4	8.4	0.9
2020-11-03 08:30:14	15.6	13.7	15.5	2021-11-03 07:30:01	1.6	6.2	0.6	2022-11-03 07:30:19	4.2	8.3	1.6
2020-11-03 08:45:14	16	13.9	15.9	2021-11-03 07:45:01	1.7	6.2	0.8	2022-11-03 07:45:19	4.5	8.4	1.8
2020-11-03 09:00:14	15.9	13.9	15.6	2021-11-03 08:00:01	2	6.2	1	2022-11-03 08:00:19	5.1	8.6	3
2020-11-03 09:15:14	15.9	14	15.8	2021-11-03 08:15:01	2.4	6.2	1.3	2022-11-03 08:15:19	5.4	8.6	3.6
2020-11-03 09:30:14	16.1	14	16	2021-11-03 08:30:01	2.8	6.2	1.7	2022-11-03 08:30:19	5.9	8.6	4.3
2020-11-03 09:45:14	16.5	14.2	16.4	2021-11-03 08:45:01	3.3	6.3	2.5	2022-11-03 08:45:19	6.8	8.8	5.1
2020-11-03 10:00:14	18.4	14.7	17.3	2021-11-03 09:00:01	5	6.4	4.2	2022-11-03 09:00:19	7.2	9.2	5.3
2020-11-03 10:15:14	17.9	14.7	17	2021-11-03 09:15:01	6.5	6.8	4	2022-11-03 09:15:19	7.9	9.3	5.6
2020-11-03 10:30:14	17.2	14.7	16.5	2021-11-03 09:30:01	7	6.9	4	2022-11-03 09:30:19	9.1	9.3	5.6
2020-11-03 10:45:14	17.1	14.7	16.9	2021-11-03 09:45:01	6.7	6.9	4.4	2022-11-03 09:45:19	10.3	9.4	6.4
2020-11-03 11:00:14	17.5	14.9	16.9	2021-11-03 10:00:01	6.8	7	4.7	2022-11-03 10:00:19	11.2	9.9	6.5
2020-11-03 11:15:14	17.5	14.9	16.9	2021-11-03 10:15:01	6.9	7.1	5.1	2022-11-03 10:15:19	12.3	10.4	7.6
2020-11-03 11:30:14	17.4	15	16.9	2021-11-03 10:30:01	7.4	7.1	5.6	2022-11-03 10:30:19	12.9	10.7	8.3
2020-11-03 11:45:14	16.7	15	15.9	2021-11-03 10:45:01	8.1	7.1	6.4	2022-11-03 10:45:19	13.7	10.7	9
2020-11-03 12:00:14	15.5	14.8	14.8	2021-11-03 11:00:01	9	7.2	7	2022-11-03 11:00:19	14.2	10.3	9.7
2020-11-03 12:15:14	15.1	14.6	14.7	2021-11-03 11:15:01	9.6	7.3	7.5	2022-11-03 11:15:19	14.8	10.9	10.5
2020-11-03 12:30:14	15.1	14.5	14.6	2021-11-03 11:30:01	10.6	7.3	8.4	2022-11-03 11:30:19	15.4	11.3	11.3
2020-11-03 12:45:14	14.8	14.4	14.2	2021-11-03 11:45:01	11.8	7.5	8.8	2022-11-03 11:45:19	16	11.7	11.6
2020-11-03 13:00:14	14.6	14.3	14	2021-11-03 12:00:01	12.2	7.7	9.9	2022-11-03 12:00:19	16.8	11	12.3
2020-11-03 13:15:14	14.3	14.2	13.4	2021-11-03 12:15:01	12.7	8.3	10.3	2022-11-03 12:15:19	17.4	11.2	13.2
2020-11-03 13:30:14	14.3	14.1	13.4	2021-11-03 12:30:01	12.5	8.5	10	2022-11-03 12:30:19	18	11.6	14.2
2020-11-03 13:45:14	14.4	14.1	13.3	2021-11-03 12:45:01	12.2	8.6	10	2022-11-03 12:45:19	19	12.2	14.7
2020-11-03 14:00:14	14.4	14.1	13.4	2021-11-03 13:00:01	11.7	8.7	9.7	2022-11-03 13:00:19	19.9	13.6	14.9
2020-11-03 14:15:14	14.1	14	13.2	2021-11-03 13:15:01	11.7	8.8	9.8	2022-11-03 13:15:19	20.1	12.4	15.3
2020-11-03 14:30:14	14	14	13.3	2021-11-03 13:30:01	11.6	8.8	9.6	2022-11-03 13:30:19	20.3	13.1	15.5
2020-11-03 14:45:14	14.1	13.9	13.3	2021-11-03 13:45:01	10.9	8.9	8.7	2022-11-03 13:45:19	19.8	14.1	15
2020-11-03 15:00:14	13.9	13.9	13.2	2021-11-03 14:00:01	10.1	8.9	8.1	2022-11-03 14:00:19	18.3	14.2	15.1
2020-11-03 15:15:14	13.8	13.8	13	2021-11-03 14:15:01	9.4	8.8	7.7	2022-11-03 14:15:19	17.4	14.1	15.1
2020-11-03 15:30:14	13.5	13.8	13	2021-11-03 14:30:01	8.9	8.7	7.5	2022-11-03 14:30:19	16.5	13.8	15.1
2020-11-03 15:45:14	13.4	13.7	12.8	2021-11-03 14:45:01	8.5	8.6	7.3	2022-11-03 14:45:19	16	13.7	14.8
2020-11-03 16:00:14	13.2	13.6	12.8	2021-11-03 15:00:01	8.2	8.6	7	2022-11-03 15:00:19	15.4	13.6	14.5
2020-11-03 16:15:14	13.1	13.5	12.9	2021-11-03 15:15:01	8	8.5	6.9	2022-11-03 15:15:19	14.8	13.6	14.2
2020-11-03 16:30:14	13	13.4	12.9	2021-11-03 15:30:01	7.8	8.4	6.8	2022-11-03 15:30:19	14.3	13.4	14.1
2020-11-03 16:45:14	12.9	13.3	12.7	2021-11-03 15:45:01	7.5	8.4	6.7	2022-11-03 15:45:19	13.9	13.2	13.4
2020-11-03 17:00:14	12.8	13.3	12.6	2021-11-03 16:00:01	7.4	8.3	6.6	2022-11-03 16:00:19	13.5	13.1	13.2
2020-11-03 17:15:14	12.7	13.2	12.7	2021-11-03 16:15:01	7.3	8.2	6.6	2022-11-03 16:15:19	13.1	12.9	12.8
2020-11-03 17:30:14	12.7	13.2	12.7	2021-11-03 16:30:01	7.1	8.2	6.5	2022-11-03 16:30:19	12.7	12.8	11.3
2020-11-03 17:45:14	12.6	13.1	12.5	2021-11-03 16:45:01	7.1	8.1	6.5	2022-11-03 16:45:19	12.3	12.7	11.2
2020-11-03 18:00:14	12.5	13	12.6	2021-11-03 17:00:01	7	8.1	6.7	2022-11-03 17:00:19	11.9	12.5	11.5
2020-11-03 18:15:14	12.5	13	12.6	2021-11-03 17:15:01	7	8	6.8	2022-11-03 17:15:19	11.7	12.4	11.4
2020-11-03 18:30:14	12.4	13	12.5	2021-11-03 17:30:01	7.1	8	7	2022-11-03 17:30:19	11.4	12.3	10
2020-11-03 18:45:14	12.4	12.9	12.6	2021-11-03 17:45:01	7.2	8	7.1	2022-11-03 17:45:19	11	12.2	10.1
2020-11-03 19:00:14	12.4	12.9	12.3	2021-11-03 18:00:01	7.3	8	7.3	2022-11-03 18:00:19	10.8	12	11.1
2020-11-03 19:15:14	12.3	12.9	12.3	2021-11-03 18:15:01	7.4	8	7.4	2022-11-03 18:15:19	10.8	11.9	10.8
2020-11-03 19:30:14	12.2	12.8	12.2	2021-11-03 18:30:01	7.5	8	7.6	2022-11-03 18:30:19	10.9	11.9	11.2
2020-11-03 19:45:14	12.2	12.8	12.2	2021-11-03 18:45:01	7.6	8	7.7	2022-11-03 18:45:19	10.9	11.8	10.5
2020-11-03 20:00:14	12.2	12.8	12.2	2021-11-03 19:00:01	7.7	8.1	7.8	2022-11-03 19:00:19	10.8	11.7	9.6
2020-11-03 20:15:14	12.3	12.7	12.3	2021-11-03 19:15:01	7.8	8.1	7.9	2022-11-03 19:15:19	10.5	11.6	9.4
2020-11-03 20:30:14	12.3	12.7	12.2	2021-11-03 19:30:01	7.8	8.1	7.8	2022-11-03 19:30:19	10.2	11.6	8.9
2020-11-03 20:45:14	12.3	12.7	12.2	2021-11-03 19:45:01	7.8	8.1	7.9	2022-11-03 19:45:19	10	11.6	9
2020-11-03 21:00:14	12.4	12.7	12.3	2021-11-03 20:00:01	7.9	8.1	8.1	2022-11-03 20:00:19	9.9	11.5	9.2
2020-11-03 21:15:14	12.4	12.7	12.2	2021-11-03 20:15:01	7.9	8.1	8.1	2022-11-03 20:15:19	9.8	11.4	9.8
2020-11-03 21:30:14	12.4	12.7	12.1	2021-11-03 20:30:01	7.9	8.2	7.9	2022-11-03 20:30:19	9.8	11.3	9.8
2020-11-03 21:45:14	12.4	12.7	12	2021-11-03 20:45:01	7.9	8.2	7.5	2022-11-03 20:45:19	9.9	11.2	10.1
2020-11-03 22:00:14	12.3	12.6	12	2021-11-03 21:00:01	7.7	8.2	6.9	2022-11-03 21:00:19	10	11.2	10.2
2020-11-03 22:15:14	12	12.6	11.8	2021-11-03 21:15:01	7.4	8.2	6.6	2022-11-03 21:15:19	10.1	11.2	10.4
2020-11-03 22:30:14	11.4	12.6	11.1	2021-11-03 21:30:01	7.2	8.2	6.5	2022-11-03 21:30:19	10.2	11.2	10
2020-11-03 22:45:14	11	12.5	10.8	2021-11-03 21:45:01	7.1	8.2	6.5	2022-11-03 21:45:19	10.1	11.2	8.8
2020-11-03 23:00:14	10.2	12.3	9.7	2021-11-03 22:00:01	7	8.1	6.4	2022-11-03 22:00:19	9.9	11.1	8.7
2020-11-03 23:15:14	9.7	12.2	9.6	2021-11-03 22:15:01	7	8.1	6.3	2022-11-03 22:15:19	9.6	11.1	8.6
2020-11-03 23:30:14	9.5	11.9	9.5	2021-11-03 22:30:01	6.9	8.1	6.2	2022-11-03 22:30:19	9.5	11	9
2020-11-03 23:45:14	9.5	11.8	9.5	2021-11-03 22:45:01	6.8	8.1	6.5	2022-11-03 22:45:19	9.4	11	9
2020-11-04 00:00:14	9.4	11.7	9.4	2021-11-03 23:00:01	6.7	8.1	6	2022-11-03 23:00:19	9.4	10.9	8.8
2020-11-04 00:15:14	9.4	11.6	9.5	2021-11-03 23:15:01	6.6	8.1	5.9	2022-11-03 23:15:19	9.4	10.9	8.4
2020-11-04 00:30:14	9.4	11.5	9.5	2021-11-03 23:30:01	6.6	8	5.8	2022-11-03 23:30:19	9.2	10.9	8.6
2020-11-04 00:45:14	9.4	11.5	9.5	2021-11-03 23:45:01	6.5	8	5.5	2022-11-03 23:45:19	9.2	10.8	8.4
2020-11-04 01:00:14	9.4	11.4	9.4	2021-11-04 00:00:01	6.3	8	5.7	2022-11-04 00:00:19	9	10.8	7.2
2020-11-04 01:15:14	9.3	11.4	9	2021-11-04 00:15:01	6.2	8	5.7	2022-11-04 00:15:19	8.7	10.7	7.6
2020-11-04 01:30:14	8.9	11.3	8.6	2021-11-04 00:30:01	6.3	8	6	2022-11-04 00:30:19	8.7	10.6	8.1
2020-11-04 01:45:14	8.6	11.2	8.6	2021-11-04 00:45:01	6.4	8	6	2022-11-04 00:45:19	8.9	10.6	8.7
2020-11-04 02:00:14	8.6	11.1	8.8	2021-11-04 01:00:01	6.6	8	6.2	2022-11-04 01:00:19	9.1	10.6	9.2
2020-11-04 02:15:14	8.7	11	8.8	2021-11-04 01:15:01	6.7	8	6.2	2022-11-04 01:15:19	9.4	10.6	9.6
2020-11-04 02:30:14	8.8	11	9	2021-11-04 01:30:01	6.8	8	6.1	2022-11-04 01:30:19	9.6	10.6	9.6
2020-11-04 02:45:14	8.8	11	8.9	2021-11-04 01:45:01	6.8	8	6.2	2022-11-04 01:45:19	9.7	10.6	9.8
2020-11-04 03:00:14	8.7	10.9	8.7	2021-11-04 02:00:01	6.8	8	6.2	2022-11-04 02:00:19	9.9	10.6	9.9
2020-11-04 03:15:14	8.5	10.9	8.6	2021-11-04 02:15:01	6.9	8	6.2	2022-11-04 02:15:19	10	10.7	10
2020-11-04 03:30:14	8.5	10.8	8.6	2021-11-04 02:30:01	6.9	8	6.2	2022-11-04 02:30:19	10.1	10.7	9.6
2020-11-04 03:45:14	8.4	10.8	8.6	2021-11-04 02:45:01	6.9	8	6.2	2022-11-04 02:45:19	10.1	10.8	9.4
2020-11-04 04:00:14	8.4	10.7	8.6	2021-11-04 03:00:01	6.9	8	6.3	2022-11-04 03:00:19	10.1	10.7	9.6
2020-11-04 04:15:14	8.4	10.7	8.5	2021-11-04 03:15:01	6.9	8	6.3	2022-11-04 03:15:19	10.1	10.8	9.4
2020-11-04 04:30:14	8.3	10.6	8.3	2021-11-04 03:30:01	6.9	8	6.3	2022-11-04 03:30:19	10	10.8	9.3
2020-11-04 04:45:14	8	10.5	8.2	2021-11-04 03:45:01	7	8.1	6.3	2022-11-04 03:45:19	10	10.8	9.3
2020-11-04 05:00:14	7.9	10.5	8.1	2021-11-04 04:00:01	7	8	6.3	2022-11-04 04:00:19	9.9	10.8	9.2
2020-11-04 05:15:14	7.8	10.4	8.1	2021-11-04 04:15:01	7	8	6.3	2022-11-04 04:15:19	9.9	10.8	8.7
2020-11-04 05:30:14	7.7	10.3	8	2021-11-04 04:30:01	7	8.1	6.3	2022-11-04 04:30:19	9.7	10.8	8.4
2020-11-04 05:45:14	7.5	10.2	7.8	2021-11-04 04:45:01	7	8.1	6.3	2022-11-04 04:45:19	9.5	10.7	8.6
2020-11-04 06:00:14	7.4	10.2	7.8	2021-11-04 05:00:01	7.1	8.1	6.3	2022-11-04 05:00:19	9.5	10.7	8.7
2020-11-04 06:15:14	7.4	10.1	7.8	2021-11-04 05:15:01	7.1	8.1	6.3	2022-11-04 05:15:19	9.5	10.7	8.5
2020-11-04 06:30:14	7.5	10.1	7.8	2021-11-04 05:30:01	7	8.1	6.3	2022-11-04 05:30:19	9.5	10.7	8.3
2020-11-04 06:45:14	7.4	10.1	7.7	2021-11-04 05:45:01	7	8.1	6.3	2022-11-04 05:45:19	9.5	10.6	8.3
2020-11-04 07:00:14	7.5	10	7.6	2021-11-04 06:00:01	7	8.1	6.3	2022-11-04 06:00:19	9.4	10.6	8.2
2020-11-04 07:15:14	7.5	10	7.6	2021-11-04 06:15:01	7	8.1	6.3	2022-11-04 06:15:19	9.4	10.6	8.2
2020-11-04 07:30:14	7.5	10	7.5	2021-11-04 06:30:01	7	8.1	6.3	2022-11-04 06:30:19	9.3	10.6	8.3
2020-11-04 07:45:14	7.6	10	7.6	2021-11-04 06:45:01	7	8.1	6.5	2022-11-04 06:45:19	9.3	10.6	8.3
2020-11-04 08:00:14	7.9	10.1	7.9	2021-11-04 07:00:01	7	8.1	6.5	2022-11-04 07:00:19	9.4	10.6	8.3
2020-11-04 08:15:14	8	10.2	8	2021-11-04 07:15:01	7	8.1	6.6	2022-11-04 07:15:19	9.4	10.6	8.3
2020-11-04 08:30:14	8.4	10.3	8.3	2021-11-04 07:30:01	7	8.1	6.3	2022-11-04 07:30:19	9.4	10.5	8.3
2020-11-04 08:45:14	8.5	10.4	8.4	2021-11-04 07:45:01	6.9	8.1	6.1	2022-11-04 07:45:19	9.4	10.6	8.4
2020-11-04 09:00:14	8.6	10.5	8.7	2021-11-04 08:00:01	6.9	8.1	6.2	2022-11-04 08:00:19	9.4	10.5	8.5
2020-11-04 09:15:14	8.7	10.5	8.6	2021-11-04 08:15:01	6.9	8.1	6.4	2022-11-04 08:15:19	9.5	10.5	8.6
2020-11-04 09:30:14	8.8	10.6	8.8	2021-11-04 08:30:01	6.9	8.1	7	2022-11-04 08:30:19	9.5	10.5	8.7
2020-11-04 09:45:14	9	10.7	9	2021-11-04 08:45:01	7.3	8.1	7.8	2022-11-04 08:45:19	9.7	10.6	9.2
2020-11-04 10:00:14	8.8	10.7	8.7	2021-11-04 09:00:01	8.1	8.2	8	2022-11-04 09:00:19	9.9	10.6	9.5
2020-11-04 10:15:14	8.9	10.7	8.9	2021-11-04 09:15:01	8.3	8.3	7.8	2022-11-04 09:15:19	10	10.7	9.4
2020-11-04 10:30:14	9.1	10.8	9.2	2021-11-04 09:30:01	8.7	8.3	8.5	2022-11-04 09:30:19	10.1	10.7	9.5
2020-11-04 10:45:14	9.2	10.8	9.1	2021-11-04 09:45:01	9.8	8.5	8	2022-11-04 09:45:19	10.3	10.7	10.1
2020-11-04 11:00:14	9.3	10.8	9.1	2021-11-04 10:00:01	11.7	8.9	9.7	2022-11-04 10:00:19	10.5	10.7	10.1
2020-11-04 11:15:14	9.5	10.9	9.6	2021-11-04 10:15:01	12.7	9.4	8.7	2022-11-04 10:15:19	10.6	10.8	10.1
2020-11-04 11:30:14	9.9	11.1	9.7	2021-11-04 10:30:01	11.4	9.4	8.2	2022-11-04 10:30:19	10.7	10.9	9.6
2020-11-04 11:45:14	10	11.1	9.6	2021-11-04 10:45:01	10.3	9.2	7.9	2022-11-04 10:45:19	10.5	10.9	9.1
2020-11-04 12:00:14	9.8	11.2	9.6	2021-11-04 11:00:01	9.5	9.1	7.9	2022-11-04 11:00:19	10.3	10.9	9
2020-11-04 12:15:14	9.8	11.2	9.5	2021-11-04 11:15:01	9.1	8.9	8	2022-11-04 11:15:19	10.2	10.9	9.1
2020-11-04 12:30:14	9.8	11.2	9.6	2021-11-04 11:30:01	8.9	8.8	8	2022-11-04 11:30:19	10.1	10.9	9
2020-11-04 12:45:14	10.2	11.3	10.2	2021-11-04 11:45:01	9.6	8.6	9.7	2022-11-04 11:45:19	9.9	10.9	9.5
2020-11-04 13:00:14	10.4	11.4	9.9	2021-11-04 12:00:01	12.8	7.8	11	2022-11-04 12:00:19	10.1	10.9	9.4
2020-11-04 13:15:14	10.1	11.3	9.5	2021-11-04 12:15:01	15.7	8.3	11.4	2022-11-04 12:15:19	10.1	10.9	9.2
2020-11-04 13:30:14	9.7	11.2	9.4	2021-11-04 12:30:01	17.6	8.4	11.9	2022-11-04 12:30:19	9.8	10.9	9
2020-11-04 13:45:14	9.8	11.2	9.5	2021-11-04 12:45:01	18.6	9.5	11.2	2022-11-04 12:45:19	9.7	11	8.8
2020-11-04 14:00:14	9.6	11.1	9.2	2021-11-04 13:00:01	17.9	10.7	10.6	2022-11-04 13:00:19	9.7	10.9	8.7
2020-11-04 14:15:14	9.5	11.1	9.3	2021-11-04 13:15:01	18.2	9.1	11.5	2022-11-04 13:15:19	9.6	10.9	8.7
2020-11-04 14:30:14	9.6	11.1	9.4	2021-11-04 13:30:01	18.7	9.4	11.5	2022-11-04 13:30:19	9.5	10.9	8.4
2020-11-04 14:45:14	9.3	11	9	2021-11-04 13:45:01	18.2	9.8	10.7	2022-11-04 13:45:19	9.3	10.9	8.3
2020-11-04 15:00:14	9	10.9	8.9	2021-11-04 14:00:01	15.5	11.3	8.8	2022-11-04 14:00:19	9.3	10.8	8.1
2020-11-04 15:15:14	8.9	10.8	8.9	2021-11-04 14:15:01	12.9	10.9	8.4	2022-11-04 14:15:19	9.2	10.8	8.1
2020-11-04 15:30:14	8.8	10.7	8.8	2021-11-04 14:30:01	11.4	10.5	8	2022-11-04 14:30:19	9.1	10.8	7.9
2020-11-04 15:45:14	8.7	10.6	8.7	2021-11-04 14:45:01	10.4	10.3	7.8	2022-11-04 14:45:19	9	10.7	7.8
2020-11-04 16:00:14	8.6	10.5	8.6	2021-11-04 15:00:01	9.6	10	7.5	2022-11-04 15:00:19	8.8	10.7	7.6
2020-11-04 16:15:14	8.6	10.5	8.5	2021-11-04 15:15:01	9	9.8	7.3	2022-11-04 15:15:19	8.7	10.6	7.4
2020-11-04 16:30:14	8.4	10.4	8.2	2021-11-04 15:30:01	8.5	9.5	7.1	2022-11-04 15:30:19	8.5	10.6	7.3
2020-11-04 16:45:14	8.3	10.3	8.2	2021-11-04 15:45:01	8.2	9.3	7	2022-11-04 15:45:19	8.4	10.5	7.2
2020-11-04 17:00:14	8.1	10.3	8.1	2021-11-04 16:00:01	7.9	9.2	6.9	2022-11-04 16:00:19	8.4	10.5	6.8
2020-11-04 17:15:14	8.2	10.2	8	2021-11-04 16:15:01	7.8	9.1	6.9	2022-11-04 16:15:19	8.1	10.4	6.6
2020-11-04 17:30:14	8.1	10.2	8	2021-11-04 16:30:01	7.6	9	6.7	2022-11-04 16:30:19	8	10.3	6.5
2020-11-04 17:45:14	8	10.2	8	2021-11-04 16:45:01	7.4	8.9	6.5	2022-11-04 16:45:19	7.9	10.3	6.5
2020-11-04 18:00:14	8	10.1	7.9	2021-11-04 17:00:01	7.1	8.8	6.2	2022-11-04 17:00:19	7.9	10.2	6.5
2020-11-04 18:15:14	8	10.1	8	2021-11-04 17:15:01	6.9	8.7	6.5	2022-11-04 17:15:19	7.8	10.2	6.5
2020-11-04 18:30:14	8	10.1	8	2021-11-04 17:30:01	6.7	8.6	6	2022-11-04 17:30:19	7.8	10.1	6.5
2020-11-04 18:45:14	8.1	10	8	2021-11-04 17:45:01	6.3	8.5	5.7	2022-11-04 17:45:19	7.7	10.1	6.5
2020-11-04 19:00:14	8.1	10	8	2021-11-04 18:00:01	5.9	8.4	5.6	2022-11-04 18:00:19	7.6	10.1	6.4
2020-11-04 19:15:14	8.1	10	8	2021-11-04 18:15:01	5.5	8.3	5.3	2022-11-04 18:15:19	7.6	10	6.3
2020-11-04 19:30:14	8.1	10	8.1	2021-11-04 18:30:01	5.2	8.2	5.2	2022-11-04 18:30:19	7.5	10	6.2
2020-11-04 19:45:14	8.1	10	8	2021-11-04 18:45:01	5.1	8.1	5.3	2022-11-04 18:45:19	7.5	9.9	6.2
2020-11-04 20:00:14	8.1	10	8.1	2021-11-04 19:00:01	4.9	8.1	4.4	2022-11-04 19:00:19	7.4	9.9	6.2
2020-11-04 20:15:14	8.1	10	8.1	2021-11-04 19:15:01	4.4	8	4.8	2022-11-04 19:15:19	7.4	9.9	6.2
2020-11-04 20:30:14	8	9.9	8	2021-11-04 19:30:01	4.2	7.9	5.3	2022-11-04 19:30:19	7.4	9.8	6.3
2020-11-04 20:45:14	8	9.9	7.9	2021-11-04 19:45:01	4.5	7.7	5.9	2022-11-04 19:45:19	7.5	9.8	6.3
2020-11-04 21:00:14	8	9.9	7.9	2021-11-04 20:00:01	5	7.7	5.8	2022-11-04 20:00:19	7.5	9.8	6.2
2020-11-04 21:15:14	8	9.9	7.8	2021-11-04 20:15:01	5.1	7.7	5.8	2022-11-04 20:15:19	7.5	9.8	6.1
2020-11-04 21:30:14	8.1	9.9	7.7	2021-11-04 20:30:01	5.4	7.7	6.2	2022-11-04 20:30:19	7.5	9.8	6.1
2020-11-04 21:45:14	7.8	9.9	7	2021-11-04 20:45:01	5.6	7.7	6	2022-11-04 20:45:19	7.4	9.7	5.8
2020-11-04 22:00:14	7.6	9.8	7.1	2021-11-04 21:00:01	5.4	7.7	4.9	2022-11-04 21:00:19	7.3	9.7	5.5
2020-11-04 22:15:14	7.5	9.8	7.2	2021-11-04 21:15:01	4.8	7.7	4.7	2022-11-04 21:15:19	7.1	9.7	5.4
2020-11-04 22:30:14	7.5	9.7	7.3	2021-11-04 21:30:01	4.2	7.6	4.5	2022-11-04 21:30:19	7	9.6	5.5
2020-11-04 22:45:14	7.5	9.7	7.3	2021-11-04 21:45:01	3.8	7.5	4.5	2022-11-04 21:45:19	7	9.6	5.5
2020-11-04 23:00:14	7.4	9.7	7.1	2021-11-04 22:00:01	3.6	7.5	4.6	2022-11-04 22:00:19	7.1	9.6	5.6
2020-11-04 23:15:14	7.3	9.6	6.9	2021-11-04 22:15:01	3.4	7.4	4.3	2022-11-04 22:15:19	7.1	9.5	5.5
2020-11-04 23:30:14	7.1	9.5	6.9	2021-11-04 22:30:01	3.3	7.3	4.5	2022-11-04 22:30:19	7	9.5	5.4
2020-11-04 23:45:14	7.1	9.5	7	2021-11-04 22:45:01	3.3	7.2	4.1	2022-11-04 22:45:19	7.1	9.5	5.4
2020-11-05 00:00:14	7.1	9.5	7	2021-11-04 23:00:01	3.1	7.2	4.3	2022-11-04 23:00:19	7.1	9.4	5.6
2020-11-05 00:15:14	7	9.4	6.9	2021-11-04 23:15:01	3.4	7.1	4.9	2022-11-04 23:15:19	7.2	9.5	5.8
2020-11-05 00:30:14	6.9	9.4	6.6	2021-11-04 23:30:01	3.7	7.1	4.3	2022-11-04 23:30:19	7.2	9.5	5.8
2020-11-05 00:45:14	6.8	9.3	6.7	2021-11-04 23:45:01	3.6	7	4.4	2022-11-04 23:45:19	7.2	9.4	5.6
2020-11-05 01:00:14	6.7	9.3	6.6	2021-11-05 00:00:01	3.7	7	4.2	2022-11-05 00:00:19	7.2	9.4	5.4
2020-11-05 01:15:14	6.6	9.2	6.7	2021-11-05 00:15:01	3.6	7	3.9	2022-11-05 00:15:19	7.1	9.4	5.6
2020-11-05 01:30:14	6.5	9.2	6.6	2021-11-05 00:30:01	3.3	7	3.3	2022-11-05 00:30:19	7.1	9.4	5.5
2020-11-05 01:45:14	6.6	9.1	6.7	2021-11-05 00:45:01	2.9	6.9	3.7	2022-11-05 00:45:19	7.1	9.4	5.6
2020-11-05 02:00:14	6.6	9.1	6.7	2021-11-05 01:00:01	2.7	6.9	3.1	2022-11-05 01:00:19	7.2	9.4	5.6
2020-11-05 02:15:14	6.6	9.1	6.7	2021-11-05 01:15:01	2.4	6.8	3.1	2022-11-05 01:15:19	7.2	9.4	5.8
2020-11-05 02:30:14	6.5	9	6.5	2021-11-05 01:30:01	2.2	6.7	2.8	2022-11-05 01:30:19	7.1	9.4	5.4
2020-11-05 02:45:14	6.5	9	6.4	2021-11-05 01:45:01	2.1	6.7	2.2	2022-11-05 01:45:19	7	9.3	5.1
2020-11-05 03:00:14	6.3	8.9	6.1	2021-11-05 02:00:01	2	6.6	2.7	2022-11-05 02:00:19	6.8	9.3	5
2020-11-05 03:15:14	6.1	8.9	6.1	2021-11-05 02:15:01	2	6.5	3.1	2022-11-05 02:15:19	6.7	9.3	4.7
2020-11-05 03:30:14	6.1	8.8	6.2	2021-11-05 02:30:01	2.2	6.5	3.2	2022-11-05 02:30:19	6.6	9.2	4.8
2020-11-05 03:45:14	6	8.8	6.1	2021-11-05 02:45:01	2.3	6.4	3.5	2022-11-05 02:45:19	6.6	9.2	4.8
2020-11-05 04:00:14	6	8.8	6.2	2021-11-05 03:00:01	2.5	6.4	3.9	2022-11-05 03:00:19	6.7	9.1	4.8
2020-11-05 04:15:14	5.8	8.7	5.9	2021-11-05 03:15:01	2.8	6.4	4	2022-11-05 03:15:19	6.8	9.1	4.6
2020-11-05 04:30:14	5.5	8.6	5.7	2021-11-05 03:30:01	2.8	6.4	3.6	2022-11-05 03:30:19	6.6	9.1	4.5
2020-11-05 04:45:14	5.4	8.5	5.8	2021-11-05 03:45:01	2.7	6.3	3.6	2022-11-05 03:45:19	6.4	9	4.7
2020-11-05 05:00:14	5.3	8.4	5.4	2021-11-05 04:00:01	2.7	6.3	3.6	2022-11-05 04:00:19	6.5	9	4.3
2020-11-05 05:15:14	4.9	8.3	5	2021-11-05 04:15:01	2.6	6.3	3.6	2022-11-05 04:15:19	6.4	9	4
2020-11-05 05:30:14	4.3	8.1	4.6	2021-11-05 04:30:01	2.5	6.3	3	2022-11-05 04:30:19	6.2	8.9	3.7
2020-11-05 05:45:14	4.1	8	5	2021-11-05 04:45:01	2.5	6.3	3.3	2022-11-05 04:45:19	5.9	8.9	3.1
2020-11-05 06:00:14	4.6	8	5.2	2021-11-05 05:00:01	2.5	6.3	3.2	2022-11-05 05:00:19	5.7	8.9	3.5
2020-11-05 06:15:14	5.1	8.1	5.6	2021-11-05 05:15:01	2.3	6.3	2.1	2022-11-05 05:15:19	5.6	8.8	3.3
2020-11-05 06:30:14	5.5	8.1	5.8	2021-11-05 05:30:01	2.2	6.2	3.1	2022-11-05 05:30:19	5.5	8.7	3
2020-11-05 06:45:14	5.6	8.2	5.8	2021-11-05 05:45:01	2.5	6.1	3.5	2022-11-05 05:45:19	5.4	8.7	3.5
2020-11-05 07:00:14	5.7	8.2	5.8	2021-11-05 06:00:01	2.9	6.2	3.3	2022-11-05 06:00:19	5.4	8.6	3.5
2020-11-05 07:15:14	5.8	8.2	5.9	2021-11-05 06:15:01	2.9	6.2	2.5	2022-11-05 06:15:19	5.4	8.6	3.6
2020-11-05 07:30:14	5.9	8.2	5.8	2021-11-05 06:30:01	2.6	6.2	2.8	2022-11-05 06:30:19	5.3	8.5	3
2020-11-05 07:45:14	6	8.3	5.9	2021-11-05 06:45:01	2.5	6.1	2.2	2022-11-05 06:45:19	5.3	8.5	3
2020-11-05 08:00:14	6.2	8.4	6.1	2021-11-05 07:00:01	2.5	6.1	3.1	2022-11-05 07:00:19	5.3	8.5	3.2
2020-11-05 08:15:14	6.4	8.5	6.2	2021-11-05 07:15:01	2.8	6.1	4	2022-11-05 07:15:19	5.3	8.4	3.1
2020-11-05 08:30:14	6.6	8.5	6.3	2021-11-05 07:30:01	3.3	6.1	4	2022-11-05 07:30:19	5.3	8.4	3
2020-11-05 08:45:14	6.8	8.7	6.6	2021-11-05 07:45:01	3.7	6.2	4.5	2022-11-05 07:45:19	5.5	8.4	3.7
2020-11-05 09:00:14	7.1	8.9	6.7	2021-11-05 08:00:01	4.6	6.5	5.4	2022-11-05 08:00:19	5.7	8.4	4.3
2020-11-05 09:15:14	7.5	9	6.9	2021-11-05 08:15:01	5.4	6.6	6	2022-11-05 08:15:19	5.9	8.4	4.7
2020-11-05 09:30:14	7.2	9	6.6	2021-11-05 08:30:01	6.2	6.8	6.8	2022-11-05 08:30:19	6.2	8.4	5.2
2020-11-05 09:45:14	7.3	9.1	7	2021-11-05 08:45:01	7.1	7.2	7.4	2022-11-05 08:45:19	6.5	8.5	5.5
2020-11-05 10:00:14	7.7	9.2	7.2	2021-11-05 09:00:01	8.6	7.4	7.7	2022-11-05 09:00:19	6.8	8.5	5.8
2020-11-05 10:15:14	8.2	9.4	7.3	2021-11-05 09:15:01	9	7.6	7.2	2022-11-05 09:15:19	7.1	8.6	6.3
2020-11-05 10:30:14	8	9.4	7.2	2021-11-05 09:30:01	8.5	7.3	7.1	2022-11-05 09:30:19	7.3	8.7	6.5
2020-11-05 10:45:14	8.3	9.6	7.5	2021-11-05 09:45:01	8.3	7.2	7.1	2022-11-05 09:45:19	7.5	8.7	6.9
2020-11-05 11:00:14	8.4	9.7	7.5	2021-11-05 10:00:01	8.5	7.3	7.9	2022-11-05 10:00:19	7.8	8.8	7.3
2020-11-05 11:15:14	8.3	9.8	7.1	2021-11-05 10:15:01	8.7	7.3	7.6	2022-11-05 10:15:19	8.1	8.9	7.5
2020-11-05 11:30:14	7.8	9.7	7.5	2021-11-05 10:30:01	9.8	7.3	8.6	2022-11-05 10:30:19	8.3	8.9	7.7
2020-11-05 11:45:14	8.9	10	8.1	2021-11-05 10:45:01	10	7.6	8.6	2022-11-05 10:45:19	8.8	9	8.2
2020-11-05 12:00:14	9.3	10.2	8	2021-11-05 11:00:01	9.7	7.6	8.6	2022-11-05 11:00:19	9.2	9.1	8.5
2020-11-05 12:15:14	9.5	10.4	8.4	2021-11-05 11:15:01	9.9	7.4	8.8	2022-11-05 11:15:19	9.5	9.2	8.5
2020-11-05 12:30:14	10.6	10.6	8.5	2021-11-05 11:30:01	10.8	7.6	9.7	2022-11-05 11:30:19	10.5	9.1	9.8
2020-11-05 12:45:14	11.4	10.9	8.6	2021-11-05 11:45:01	12.9	6.9	11	2022-11-05 11:45:19	11.5	9.5	10.8
2020-11-05 13:00:14	10.2	11	7.8	2021-11-05 12:00:01	15.6	7	11.4	2022-11-05 12:00:19	12.2	9	11.3
2020-11-05 13:15:14	10.5	10.7	8	2021-11-05 12:15:01	17.3	7.1	12.7	2022-11-05 12:15:19	12.3	10.2	10.4
2020-11-05 13:30:14	12.8	10.9	8.8	2021-11-05 12:30:01	18.4	7.6	12.6	2022-11-05 12:30:19	12.4	10.2	11.2
2020-11-05 13:45:14	16.2	11.5	9.3	2021-11-05 12:45:01	17.8	8.4	11.4	2022-11-05 12:45:19	13	10.1	11.2
2020-11-05 14:00:14	13.4	11.9	8.4	2021-11-05 13:00:01	17.8	9.6	11.4	2022-11-05 13:00:19	14.1	11	12.3
2020-11-05 14:15:14	14	12.5	9.4	2021-11-05 13:15:01	18.4	7.8	12.1	2022-11-05 13:15:19	15.3	9.8	13.5
2020-11-05 14:30:14	13.5	12.5	8.7	2021-11-05 13:30:01	17	9.7	9.3	2022-11-05 13:30:19	16.3	10.5	13.7
2020-11-05 14:45:14	14.6	12.5	8.4	2021-11-05 13:45:01	14	9.8	8.9	2022-11-05 13:45:19	15.7	12.1	12.4
2020-11-05 15:00:14	13.7	12.7	8.2	2021-11-05 14:00:01	14.2	8.8	10.6	2022-11-05 14:00:19	14.3	12.3	10.8
2020-11-05 15:15:14	10.3	11.9	7.6	2021-11-05 14:15:01	15	8.6	10.7	2022-11-05 14:15:19	13.2	12.3	9.6
2020-11-05 15:30:14	9	11.4	7.5	2021-11-05 14:30:01	14.5	9.7	9.5	2022-11-05 14:30:19	12.3	12	9.7
2020-11-05 15:45:14	8.2	10.9	6.9	2021-11-05 14:45:01	13	9.7	10	2022-11-05 14:45:19	11.6	11.9	9.4
2020-11-05 16:00:14	7	10.4	6.5	2021-11-05 15:00:01	12.5	9.5	9.6	2022-11-05 15:00:19	11.2	11.8	9.3
2020-11-05 16:15:14	5.9	10	6	2021-11-05 15:15:01	11.6	9.7	8.9	2022-11-05 15:15:19	10.8	11.6	9.2
2020-11-05 16:30:14	4.7	9.5	4.6	2021-11-05 15:30:01	10.8	9.6	8.2	2022-11-05 15:30:19	10.6	11.4	9
2020-11-05 16:45:14	3.8	9	3.3	2021-11-05 15:45:01	10.1	9.3	8.2	2022-11-05 15:45:19	10.5	11.4	9.1
2020-11-05 17:00:14	3	8.6	2.8	2021-11-05 16:00:01	9.5	9.2	7.6	2022-11-05 16:00:19	10.3	11.3	8.9
2020-11-05 17:15:14	2.7	8.4	3	2021-11-05 16:15:01	8.9	9.1	7.3	2022-11-05 16:15:19	10	11.2	8.8
2020-11-05 17:30:14	2.4	8	3.1	2021-11-05 16:30:01	8.4	8.9	7	2022-11-05 16:30:19	9.7	11.1	8.5
2020-11-05 17:45:14	1.9	7.6	2.5	2021-11-05 16:45:01	8	8.8	6.9	2022-11-05 16:45:19	9.6	11	8.1
2020-11-05 18:00:14	1.6	7.4	2.1	2021-11-05 17:00:01	7.7	8.6	6.7	2022-11-05 17:00:19	9.4	10.9	8.1
2020-11-05 18:15:14	1.2	7.1	1.9	2021-11-05 17:15:01	7.5	8.6	6.8	2022-11-05 17:15:19	9.2	10.8	7.8
2020-11-05 18:30:14	1	6.9	1.9	2021-11-05 17:30:01	7.4	8.5	6.5	2022-11-05 17:30:19	9.1	10.7	7.2
2020-11-05 18:45:14	0.9	6.7	1.6	2021-11-05 17:45:01	7.1	8.4	6.4	2022-11-05 17:45:19	8.8	10.6	6.3
2020-11-05 19:00:14	0.7	6.5	1.3	2021-11-05 18:00:01	6.9	8.4	6.4	2022-11-05 18:00:19	8.4	10.5	5.7
2020-11-05 19:15:14	0.4	6.4	1.1	2021-11-05 18:15:01	6.8	8.3	6.5	2022-11-05 18:15:19	7.9	10.4	4.9
2020-11-05 19:30:14	0.3	6.2	1	2021-11-05 18:30:01	6.7	8.3	6.3	2022-11-05 18:30:19	7.5	10.3	4.6
2020-11-05 19:45:14	0.2	6	0.9	2021-11-05 18:45:01	6.6	8.2	6.2	2022-11-05 18:45:19	7.2	10.2	4
2020-11-05 20:00:14	0	5.9	0.5	2021-11-05 19:00:01	6.5	8.2	6.3	2022-11-05 19:00:19	6.9	10	3.7
2020-11-05 20:15:14	0	5.7	0.3	2021-11-05 19:15:01	6.5	8.1	6.5	2022-11-05 19:15:19	6.6	9.9	3.5
2020-11-05 20:30:14	-0.2	5.6	0.2	2021-11-05 19:30:01	6.5	8.1	6.4	2022-11-05 19:30:19	6.4	9.7	3.5
2020-11-05 20:45:14	-0.3	5.5	0.1	2021-11-05 19:45:01	6.5	8.1	6.2	2022-11-05 19:45:19	6.2	9.6	3.3
2020-11-05 21:00:14	-0.3	5.4	0.1	2021-11-05 20:00:01	6.5	8	6	2022-11-05 20:00:19	6.1	9.5	3.3
2020-11-05 21:15:14	-0.5	5.3	0	2021-11-05 20:15:01	6.4	8	6.2	2022-11-05 20:15:19	5.9	9.5	3.1
2020-11-05 21:30:14	-0.5	5.1	-0.1	2021-11-05 20:30:01	6.4	8	5.7	2022-11-05 20:30:19	5.9	9.3	3.2
2020-11-05 21:45:14	-0.7	5	-0.5	2021-11-05 20:45:01	6.2	8	5.6	2022-11-05 20:45:19	5.9	9.2	2.9
2020-11-05 22:00:14	-0.8	4.9	-0.3	2021-11-05 21:00:01	6.2	7.9	5.7	2022-11-05 21:00:19	5.8	9.2	2.9
2020-11-05 22:15:14	-0.9	4.8	-0.5	2021-11-05 21:15:01	6.1	7.9	5.6	2022-11-05 21:15:19	5.9	9	3.6
2020-11-05 22:30:14	-1.1	4.7	-0.7	2021-11-05 21:30:01	6.1	7.9	5.7	2022-11-05 21:30:19	6	9	3.6
2020-11-05 22:45:14	-1.2	4.6	-0.9	2021-11-05 21:45:01	6	7.9	5.8	2022-11-05 21:45:19	6.2	8.9	3.9
2020-11-05 23:00:14	-1.3	4.5	-1	2021-11-05 22:00:01	5.7	7.9	5.1	2022-11-05 22:00:19	6.3	8.9	4
2020-11-05 23:15:14	-1.3	4.5	-1.3	2021-11-05 22:15:01	5.3	7.8	5.1	2022-11-05 22:15:19	6.4	8.9	4
2020-11-05 23:30:14	-1.3	4.4	-0.9	2021-11-05 22:30:01	5.3	7.7	5.4	2022-11-05 22:30:19	6.4	8.9	4
2020-11-05 23:45:14	-1.2	4.4	-0.9	2021-11-05 22:45:01	5.5	7.7	5.5	2022-11-05 22:45:19	6.3	8.9	3.1
2020-11-06 00:00:14	-0.7	4.5	-0.5	2021-11-05 23:00:01	5.6	7.7	5.4	2022-11-05 23:00:19	6.1	8.8	2.7
2020-11-06 00:15:14	-0.1	4.5	-0.1	2021-11-05 23:15:01	5.6	7.6	5.7	2022-11-05 23:15:19	5.8	8.7	2.5
2020-11-06 00:30:14	0.1	4.6	-0.1	2021-11-05 23:30:01	5.7	7.6	5.6	2022-11-05 23:30:19	5.6	8.7	2.3
2020-11-06 00:45:14	0.3	4.6	0	2021-11-05 23:45:01	5.8	7.6	5.5	2022-11-05 23:45:19	5.3	8.6	2.1
2020-11-06 01:00:14	0.4	4.7	0	2021-11-06 00:00:01	5.8	7.6	5.4	2022-11-06 00:00:19	5.1	8.5	2.2
2020-11-06 01:15:14	0.6	4.7	0	2021-11-06 00:15:01	5.8	7.6	5.3	2022-11-06 00:15:19	5	8.4	1.6
2020-11-06 01:30:14	0.8	4.8	0.3	2021-11-06 00:30:01	5.7	7.6	5.1	2022-11-06 00:30:19	4.8	8.4	1.8
2020-11-06 01:45:14	0.8	4.8	0	2021-11-06 00:45:01	5.7	7.6	5.2	2022-11-06 00:45:19	4.8	8.3	1.3
2020-11-06 02:00:14	0.8	4.9	0	2021-11-06 01:00:01	5.7	7.6	5.2	2022-11-06 01:00:19	4.6	8.2	1.2
2020-11-06 02:15:14	0.8	4.9	0.2	2021-11-06 01:15:01	5.6	7.6	5.3	2022-11-06 01:15:19	4.5	8.1	0.8
2020-11-06 02:30:14	0.9	4.9	0.2	2021-11-06 01:30:01	5.5	7.6	4.9	2022-11-06 01:30:19	4.3	8	0.7
2020-11-06 02:45:14	0.8	4.8	0	2021-11-06 01:45:01	5.2	7.6	4.4	2022-11-06 01:45:19	4.2	8	0.5
2020-11-06 03:00:14	0.7	4.8	0	2021-11-06 02:00:01	4.8	7.5	4.3	2022-11-06 02:00:19	4.2	7.9	0.6
2020-11-06 03:15:14	0.7	4.8	0	2021-11-06 02:15:01	4.4	7.5	3.4	2022-11-06 02:15:19	4.1	7.8	0
2020-11-06 03:30:14	0.7	4.8	0	2021-11-06 02:30:01	3.9	7.4	2.6	2022-11-06 02:30:19	4	7.8	0.3
2020-11-06 03:45:14	0.7	4.8	0	2021-11-06 02:45:01	3.3	7.3	2.6	2022-11-06 02:45:19	3.9	7.7	0.1
2020-11-06 04:00:14	0.7	4.8	-0.1	2021-11-06 03:00:01	2.9	7.2	1.4	2022-11-06 03:00:19	3.8	7.6	0.1
2020-11-06 04:15:14	0.6	4.8	0	2021-11-06 03:15:01	2.5	7.1	1.9	2022-11-06 03:15:19	3.7	7.5	-0.1
2020-11-06 04:30:14	0.5	4.8	-0.3	2021-11-06 03:30:01	2.5	7	1.4	2022-11-06 03:30:19	3.6	7.5	-0.1
2020-11-06 04:45:14	0.4	4.7	-0.3	2021-11-06 03:45:01	2.2	6.9	1.5	2022-11-06 03:45:19	3.6	7.4	0
2020-11-06 05:00:14	0.4	4.7	-0.1	2021-11-06 04:00:01	2	6.8	0.7	2022-11-06 04:00:19	3.4	7.4	-0.6
2020-11-06 05:15:14	0.5	4.7	0	2021-11-06 04:15:01	1.7	6.7	0.9	2022-11-06 04:15:19	3.3	7.3	-0.1
2020-11-06 05:30:14	0.5	4.7	-0.2	2021-11-06 04:30:01	1.5	6.6	0.7	2022-11-06 04:30:19	3.3	7.2	-0.2
2020-11-06 05:45:14	0.4	4.7	-0.2	2021-11-06 04:45:01	1.5	6.5	1.1	2022-11-06 04:45:19	3.3	7.2	-0.4
2020-11-06 06:00:14	0.3	4.6	-0.3	2021-11-06 05:00:01	1.6	6.5	0.6	2022-11-06 05:00:19	3.2	7.1	-0.4
2020-11-06 06:15:14	0.3	4.6	-0.6	2021-11-06 05:15:01	1.5	6.4	0.8	2022-11-06 05:15:19	3.1	7.1	-0.6
2020-11-06 06:30:14	0.1	4.5	-0.4	2021-11-06 05:30:01	1.3	6.3	0.1	2022-11-06 05:30:19	3	7	-0.8
2020-11-06 06:45:14	0.1	4.5	-0.5	2021-11-06 05:45:01	1	6.3	0.1	2022-11-06 05:45:19	2.9	6.9	-0.8
2020-11-06 07:00:14	0.1	4.4	-0.4	2021-11-06 06:00:01	0.8	6.2	0	2022-11-06 06:00:19	2.9	6.8	-1.1
2020-11-06 07:15:14	0.1	4.4	-0.3	2021-11-06 06:15:01	0.8	6.1	0.1	2022-11-06 06:15:19	2.9	6.9	-0.7
2020-11-06 07:30:14	0.2	4.4	-0.3	2021-11-06 06:30:01	0.7	6	0	2022-11-06 06:30:19	3	6.8	-0.9
2020-11-06 07:45:14	0.2	4.4	-0.4	2021-11-06 06:45:01	0.6	6	-0.7	2022-11-06 06:45:19	2.9	6.8	-0.9
2020-11-06 08:00:14	0.3	4.4	-0.7	2021-11-06 07:00:01	0.4	5.9	-0.6	2022-11-06 07:00:19	2.9	6.7	-0.7
2020-11-06 08:15:14	0.4	4.5	-0.4	2021-11-06 07:15:01	0.2	5.8	-0.8	2022-11-06 07:15:19	3	6.7	-0.4
2020-11-06 08:30:14	0.6	4.5	-0.5	2021-11-06 07:30:01	0.4	5.9	-0.2	2022-11-06 07:30:19	3.2	6.8	0.1
2020-11-06 08:45:14	0.7	4.6	-0.1	2021-11-06 07:45:01	0.9	6.1	0.7	2022-11-06 07:45:19	3.5	7	0.6
2020-11-06 09:00:14	0.9	4.7	-0.3	2021-11-06 08:00:01	1.8	6.2	2.3	2022-11-06 08:00:19	3.7	6.9	0.5
2020-11-06 09:15:14	1.2	4.9	0	2021-11-06 08:15:01	2.5	6.3	2.6	2022-11-06 08:15:19	3.9	6.9	0.9
2020-11-06 09:30:14	1.3	5	0.1	2021-11-06 08:30:01	3.3	6.3	3.7	2022-11-06 08:30:19	4	6.9	1.2
2020-11-06 09:45:14	1.4	5	0.3	2021-11-06 08:45:01	4.5	6.5	4.9	2022-11-06 08:45:19	4.2	6.8	1.9
2020-11-06 10:00:14	1.7	5.2	0.5	2021-11-06 09:00:01	6.5	6.8	5.9	2022-11-06 09:00:19	4.8	7.1	2.8
2020-11-06 10:15:14	1.9	5.2	0.8	2021-11-06 09:15:01	9	7.1	6.2	2022-11-06 09:15:19	5.7	7.4	3.1
2020-11-06 10:30:14	2.1	5.3	1	2021-11-06 09:30:01	10.7	7	6.7	2022-11-06 09:30:19	7.1	7.4	3.3
2020-11-06 10:45:14	2.4	5.5	1.1	2021-11-06 09:45:01	12.2	7.2	7.4	2022-11-06 09:45:19	8.2	7.5	4.3
2020-11-06 11:00:14	2.5	5.5	0.9	2021-11-06 10:00:01	13.3	7.8	7.8	2022-11-06 10:00:19	9.6	8.2	4.5
2020-11-06 11:15:14	2.9	5.7	1.6	2021-11-06 10:15:01	13.4	8	8.7	2022-11-06 10:15:19	10.6	8.9	5
2020-11-06 11:30:14	3	5.8	1.2	2021-11-06 10:30:01	13.7	8.2	9.3	2022-11-06 10:30:19	11.5	9.5	6
2020-11-06 11:45:14	3.2	5.9	1.8	2021-11-06 10:45:01	13.9	7.3	9.7	2022-11-06 10:45:19	11.9	8.9	5.9
2020-11-06 12:00:14	3.5	6.1	2.3	2021-11-06 11:00:01	14.7	7.7	10.2	2022-11-06 11:00:19	12.3	8.4	7
2020-11-06 12:15:14	3.8	6.3	2.3	2021-11-06 11:15:01	14.7	7.8	9.5	2022-11-06 11:15:19	12.4	8.5	7.5
2020-11-06 12:30:14	4.1	6.5	2.8	2021-11-06 11:30:01	15.2	7.4	10.7	2022-11-06 11:30:19	12.8	8.7	8.2
2020-11-06 12:45:14	4.6	6.7	3.1	2021-11-06 11:45:01	16.3	7.4	10.9	2022-11-06 11:45:19	13.4	9.6	8.6
2020-11-06 13:00:14	4.8	6.9	3.3	2021-11-06 12:00:01	17.3	7.7	10.9	2022-11-06 12:00:19	14.5	8.9	9.6
2020-11-06 13:15:14	5.2	7.1	3.5	2021-11-06 12:15:01	18.3	8	11.2	2022-11-06 12:15:19	15.2	9.4	9.9
2020-11-06 13:30:14	7.3	7.3	4.5	2021-11-06 12:30:01	18.2	8.7	10.5	2022-11-06 12:30:19	15.9	9.1	10.7
2020-11-06 13:45:14	10.3	7.8	4.1	2021-11-06 12:45:01	17.2	9.3	10.7	2022-11-06 12:45:19	16.4	10.1	11.3
2020-11-06 14:00:14	9.8	8.4	3.8	2021-11-06 13:00:01	16.1	9.7	11.9	2022-11-06 13:00:19	17	12.2	10.9
2020-11-06 14:15:14	8.5	8.4	4.6	2021-11-06 13:15:01	17.5	8.4	11.8	2022-11-06 13:15:19	17.4	10.5	11.7
2020-11-06 14:30:14	7.9	8.5	4.3	2021-11-06 13:30:01	16.9	9.8	10.6	2022-11-06 13:30:19	17.8	10.6	11.9
2020-11-06 14:45:14	6.6	8.4	3.3	2021-11-06 13:45:01	15.5	10	10.2	2022-11-06 13:45:19	17.8	12.3	11.3
2020-11-06 15:00:14	7.4	8.4	3.5	2021-11-06 14:00:01	14.1	9.9	9.4	2022-11-06 14:00:19	16.2	12.2	11.1
2020-11-06 15:15:14	5.8	8.1	3.3	2021-11-06 14:15:01	12.7	9.7	8.8	2022-11-06 14:15:19	14.9	12.2	10.8
2020-11-06 15:30:14	4.5	7.7	2.5	2021-11-06 14:30:01	11.5	9.5	8.5	2022-11-06 14:30:19	13.8	12.1	10.7
2020-11-06 15:45:14	3.5	7.3	1.9	2021-11-06 14:45:01	11.1	9.1	9.7	2022-11-06 14:45:19	13.1	11.8	10.5
2020-11-06 16:00:14	3	7	2.1	2021-11-06 15:00:01	10.8	8.9	9.4	2022-11-06 15:00:19	12.4	11.7	10.3
2020-11-06 16:15:14	2.5	6.7	1.5	2021-11-06 15:15:01	10	9.3	9.2	2022-11-06 15:15:19	11.6	11.6	10.1
2020-11-06 16:30:14	2	6.4	1.4	2021-11-06 15:30:01	9.2	9.3	8.2	2022-11-06 15:30:19	10.9	11.3	9.9
2020-11-06 16:45:14	1.9	6.2	1.4	2021-11-06 15:45:01	8.3	9.1	7	2022-11-06 15:45:19	10.3	11.1	9.5
2020-11-06 17:00:14	2.2	6.1	1.9	2021-11-06 16:00:01	7.4	9	5.9	2022-11-06 16:00:19	9.9	10.9	9.2
2020-11-06 17:15:14	2.5	6.1	2.1	2021-11-06 16:15:01	6.6	8.8	5	2022-11-06 16:15:19	9.4	10.7	8.8
2020-11-06 17:30:14	2.7	6.1	2.2	2021-11-06 16:30:01	6	8.6	4.7	2022-11-06 16:30:19	9	10.5	8.5
2020-11-06 17:45:14	2.7	6	2.1	2021-11-06 16:45:01	5.3	8.5	3.7	2022-11-06 16:45:19	8.7	10.4	7.8
2020-11-06 18:00:14	2.7	6	2.1	2021-11-06 17:00:01	4.7	8.3	3.3	2022-11-06 17:00:19	8.4	10.2	7.5
2020-11-06 18:15:14	2.7	6	2.2	2021-11-06 17:15:01	4.2	8.1	3.1	2022-11-06 17:15:19	8.1	10.1	7.1
2020-11-06 18:30:14	2.8	5.9	2.1	2021-11-06 17:30:01	3.7	8	2.9	2022-11-06 17:30:19	7.8	10	6.8
2020-11-06 18:45:14	2.7	5.9	2.1	2021-11-06 17:45:01	3.3	7.8	2.9	2022-11-06 17:45:19	7.6	9.8	6.2
2020-11-06 19:00:14	2.6	5.9	2	2021-11-06 18:00:01	2.9	7.6	2.5	2022-11-06 18:00:19	7.4	9.7	6.1
2020-11-06 19:15:14	2.6	5.8	2	2021-11-06 18:15:01	2.6	7.5	2.3	2022-11-06 18:15:19	7.2	9.6	5.6
2020-11-06 19:30:14	2.6	5.8	1.9	2021-11-06 18:30:01	2.3	7.3	2	2022-11-06 18:30:19	6.9	9.5	4.6
2020-11-06 19:45:14	2.4	5.7	1.8	2021-11-06 18:45:01	2.1	7.2	1.7	2022-11-06 18:45:19	6.8	9.4	4.3
2020-11-06 20:00:14	2.3	5.7	1.6	2021-11-06 19:00:01	2.2	7.1	2.6	2022-11-06 19:00:19	6.6	9.2	4.4
2020-11-06 20:15:14	2.2	5.6	1.4	2021-11-06 19:15:01	2.4	7	2.1	2022-11-06 19:15:19	6.4	9.1	4.5
2020-11-06 20:30:14	2	5.5	1.3	2021-11-06 19:30:01	2.5	6.9	2.2	2022-11-06 19:30:19	6.4	9.1	4.1
2020-11-06 20:45:14	2	5.5	1.1	2021-11-06 19:45:01	2.5	6.8	2.4	2022-11-06 19:45:19	6.3	9	3.3
2020-11-06 21:00:14	1.8	5.4	0.9	2021-11-06 20:00:01	2.5	6.7	1.9	2022-11-06 20:00:19	5.9	8.9	3.2
2020-11-06 21:15:14	1.7	5.3	0.9	2021-11-06 20:15:01	2.3	6.7	1.6	2022-11-06 20:15:19	5.7	8.8	3.3
2020-11-06 21:30:14	1.5	5.3	0.8	2021-11-06 20:30:01	2	6.6	1.2	2022-11-06 20:30:19	5.5	8.7	2.7
2020-11-06 21:45:14	1.4	5.2	0.7	2021-11-06 20:45:01	1.6	6.5	1.2	2022-11-06 20:45:19	5.3	8.6	3.5
2020-11-06 22:00:14	1.3	5.1	0.8	2021-11-06 21:00:01	1.4	6.4	0.8	2022-11-06 21:00:19	5.3	8.5	3.2
2020-11-06 22:15:14	1.3	5	0.7	2021-11-06 21:15:01	1.1	6.3	0.1	2022-11-06 21:15:19	5.3	8.4	2.2
2020-11-06 22:30:14	1.4	5	0.8	2021-11-06 21:30:01	0.8	6.2	-0.3	2022-11-06 21:30:19	5.1	8.4	2.6
2020-11-06 22:45:14	1.4	5	0.9	2021-11-06 21:45:01	0.5	6.1	-0.2	2022-11-06 21:45:19	5	8.3	2.8
2020-11-06 23:00:14	1.3	4.9	0.7	2021-11-06 22:00:01	0.3	6	-0.6	2022-11-06 22:00:19	5	8.3	2.3
2020-11-06 23:15:14	1.5	4.9	0.8	2021-11-06 22:15:01	0.1	6	-0.8	2022-11-06 22:15:19	4.9	8.2	2.3
2020-11-06 23:30:14	1.5	4.9	0.8	2021-11-06 22:30:01	0.1	5.9	-0.5	2022-11-06 22:30:19	4.8	8.1	2.2
2020-11-06 23:45:14	1.4	4.9	0.3	2021-11-06 22:45:01	0	5.8	-0.2	2022-11-06 22:45:19	4.8	8	2.4
2020-11-07 00:00:14	1.1	4.8	0.2	2021-11-06 23:00:01	0.2	5.7	-0.2	2022-11-06 23:00:19	4.8	7.9	2.8
2020-11-07 00:15:14	0.9	4.7	0.2	2021-11-06 23:15:01	0.3	5.6	-0.2	2022-11-06 23:15:19	4.8	7.9	2.6
2020-11-07 00:30:14	0.7	4.7	0	2021-11-06 23:30:01	0.3	5.6	-0.5	2022-11-06 23:30:19	4.8	7.8	3
2020-11-07 00:45:14	0.6	4.6	-0.2	2021-11-06 23:45:01	0.1	5.6	-1	2022-11-06 23:45:19	4.8	7.8	2.5
2020-11-07 01:00:14	0.6	4.5	0	2021-11-07 00:00:01	-0.1	5.5	-1.2	2022-11-07 00:00:19	4.9	7.8	2.3
2020-11-07 01:15:14	0.6	4.5	-0.2	2021-11-07 00:15:01	-0.3	5.5	-1.3	2022-11-07 00:15:19	4.8	7.7	2.6
2020-11-07 01:30:14	0.5	4.4	-0.1	2021-11-07 00:30:01	-0.6	5.4	-2.1	2022-11-07 00:30:19	4.7	7.7	2.8
2020-11-07 01:45:14	0.5	4.4	-0.1	2021-11-07 00:45:01	-0.9	5.3	-1.9	2022-11-07 00:45:19	4.8	7.6	2.8
2020-11-07 02:00:14	0.5	4.4	0	2021-11-07 01:00:01	-1.1	5.2	-2.2	2022-11-07 01:00:19	5	7.6	3
2020-11-07 02:15:14	0.6	4.4	0	2021-11-07 01:15:01	-1.2	5.1	-1.7	2022-11-07 01:15:19	5.1	7.6	3.3
2020-11-07 02:30:14	0.7	4.4	0.1	2021-11-07 01:30:01	-1.2	5.1	-1.9	2022-11-07 01:30:19	5.3	7.5	3.4
2020-11-07 02:45:14	0.7	4.4	0.1	2021-11-07 01:45:01	-1.2	5	-2.4	2022-11-07 01:45:19	5.4	7.6	3.7
2020-11-07 03:00:14	0.8	4.4	0.1	2021-11-07 02:00:01	-1.3	5	-3.2	2022-11-07 02:00:19	5.5	7.6	3.9
2020-11-07 03:15:14	0.8	4.4	0	2021-11-07 02:15:01	-1.5	4.9	-2.6	2022-11-07 02:15:19	5.7	7.6	3.8
2020-11-07 03:30:14	0.7	4.4	0	2021-11-07 02:30:01	-1.6	4.8	-2.4	2022-11-07 02:30:19	5.7	7.6	3.8
2020-11-07 03:45:14	0.8	4.4	0.2	2021-11-07 02:45:01	-1.7	4.8	-2.5	2022-11-07 02:45:19	5.8	7.6	4
2020-11-07 04:00:14	0.8	4.4	0.1	2021-11-07 03:00:01	-1.7	4.7	-3	2022-11-07 03:00:19	5.8	7.6	4.1
2020-11-07 04:15:14	0.9	4.4	0.2	2021-11-07 03:15:01	-1.8	4.6	-2.8	2022-11-07 03:15:19	5.9	7.6	4.7
2020-11-07 04:30:14	0.9	4.4	0.2	2021-11-07 03:30:01	-1.6	4.6	-2.8	2022-11-07 03:30:19	6	7.6	4.6
2020-11-07 04:45:14	0.9	4.4	0	2021-11-07 03:45:01	-1.6	4.5	-2.5	2022-11-07 03:45:19	6	7.7	4.7
2020-11-07 05:00:14	0.8	4.4	0.1	2021-11-07 04:00:01	-1.6	4.5	-3.3	2022-11-07 04:00:19	6.2	7.7	5.1
2020-11-07 05:15:14	0.7	4.3	0.1	2021-11-07 04:15:01	-1.7	4.5	-2.9	2022-11-07 04:15:19	6.2	7.6	5.7
2020-11-07 05:30:14	0.8	4.3	0.1	2021-11-07 04:30:01	-1.7	4.4	-2.4	2022-11-07 04:30:19	6.3	7.7	5.4
2020-11-07 05:45:14	0.8	4.3	0.1	2021-11-07 04:45:01	-1.5	4.3	-2.1	2022-11-07 04:45:19	6.2	7.7	4.6
2020-11-07 06:00:14	0.8	4.3	0.1	2021-11-07 05:00:01	-1.3	4.3	-2.1	2022-11-07 05:00:19	6.1	7.7	5
2020-11-07 06:15:14	0.8	4.3	0.1	2021-11-07 05:15:01	-1.2	4.3	-2	2022-11-07 05:15:19	6.1	7.7	5.3
2020-11-07 06:30:14	0.9	4.3	0.3	2021-11-07 05:30:01	-1.1	4.3	-2.3	2022-11-07 05:30:19	6.1	7.7	5.1
2020-11-07 06:45:14	0.9	4.3	0.3	2021-11-07 05:45:01	-1.3	4.3	-2.7	2022-11-07 05:45:19	6	7.7	4.7
2020-11-07 07:00:14	1	4.4	0.2	2021-11-07 06:00:01	-1.5	4.2	-3	2022-11-07 06:00:19	6	7.7	5
2020-11-07 07:15:14	1	4.4	0.2	2021-11-07 06:15:01	-1.7	4.2	-3.6	2022-11-07 06:15:19	6	7.7	5
2020-11-07 07:30:14	1.1	4.4	0.3	2021-11-07 06:30:01	-1.9	4.1	-3.2	2022-11-07 06:30:19	6	7.7	4.4
2020-11-07 07:45:14	1.1	4.5	0.3	2021-11-07 06:45:01	-2.1	4.1	-4.1	2022-11-07 06:45:19	5.9	7.7	4.4
2020-11-07 08:00:14	1.2	4.5	0.5	2021-11-07 07:00:01	-2.2	4	-4.2	2022-11-07 07:00:19	5.8	7.7	4.5
2020-11-07 08:15:14	1.4	4.6	0.5	2021-11-07 07:15:01	-2.3	4	-3.7	2022-11-07 07:15:19	5.8	7.6	4.9
2020-11-07 08:30:14	1.6	4.7	0.7	2021-11-07 07:30:01	-2.1	4	-2.9	2022-11-07 07:30:19	6	7.6	7.3
2020-11-07 08:45:14	1.7	4.8	0.7	2021-11-07 07:45:01	-1.3	4.2	-2.1	2022-11-07 07:45:19	6.6	7.6	7.6
2020-11-07 09:00:14	1.9	4.8	1	2021-11-07 08:00:01	-0.4	4.4	-0.4	2022-11-07 08:00:19	7.2	7.8	8.1
2020-11-07 09:15:14	2	4.9	0.9	2021-11-07 08:15:01	0.3	4.6	0.3	2022-11-07 08:15:19	7.7	7.9	8.7
2020-11-07 09:30:14	2.2	5	1.1	2021-11-07 08:30:01	1.3	4.3	1.7	2022-11-07 08:30:19	7.9	8	8.1
2020-11-07 09:45:14	2.4	5.2	1.4	2021-11-07 08:45:01	2.8	4.7	3	2022-11-07 08:45:19	8.3	8.2	8.6
2020-11-07 10:00:14	2.8	5.3	1.6	2021-11-07 09:00:01	4.9	5.3	3.8	2022-11-07 09:00:19	9	8.8	9.8
2020-11-07 10:15:14	3	5.4	1.8	2021-11-07 09:15:01	7.1	5.5	4.7	2022-11-07 09:15:19	10.3	9	10
2020-11-07 10:30:14	3.2	5.6	2	2021-11-07 09:30:01	9	5.5	5.7	2022-11-07 09:30:19	11.8	8.9	10.4
2020-11-07 10:45:14	3.5	5.6	2.3	2021-11-07 09:45:01	11.1	5.9	6.9	2022-11-07 09:45:19	13.2	9.4	10.9
2020-11-07 11:00:14	3.7	5.8	2.5	2021-11-07 10:00:01	12.2	6.5	7.8	2022-11-07 10:00:19	14.6	10.1	11.7
2020-11-07 11:15:14	4	5.9	2.7	2021-11-07 10:15:01	11.2	6.6	7.8	2022-11-07 10:15:19	15.3	10.3	12.2
2020-11-07 11:30:14	4.2	6	2.9	2021-11-07 10:30:01	11.2	6.8	7.8	2022-11-07 10:30:19	15.3	10.6	12.2
2020-11-07 11:45:14	4.3	6.1	3	2021-11-07 10:45:01	11.2	6.2	8	2022-11-07 10:45:19	15.4	10.4	12.4
2020-11-07 12:00:14	4.5	6.2	3.1	2021-11-07 11:00:01	11.4	6.5	8.5	2022-11-07 11:00:19	15.6	10.1	12.6
2020-11-07 12:15:14	4.7	6.3	3.6	2021-11-07 11:15:01	12.1	6.5	9.4	2022-11-07 11:15:19	15	10.6	12.7
2020-11-07 12:30:14	5	6.4	3.9	2021-11-07 11:30:01	12.7	7.1	9	2022-11-07 11:30:19	15.3	10.6	13.2
2020-11-07 12:45:14	5.3	6.5	4.2	2021-11-07 11:45:01	12.2	6.7	10.5	2022-11-07 11:45:19	15.7	11.1	13.1
2020-11-07 13:00:14	5.4	6.6	4.5	2021-11-07 12:00:01	14.2	7	10.4	2022-11-07 12:00:19	16.4	11.1	13.9
2020-11-07 13:15:14	5.4	6.7	4.4	2021-11-07 12:15:01	15.2	6.9	11.7	2022-11-07 12:15:19	16.8	11.3	14.7
2020-11-07 13:30:14	6	6.7	4.6	2021-11-07 12:30:01	15.6	7.6	10.6	2022-11-07 12:30:19	17.3	10.7	14.8
2020-11-07 13:45:14	6	6.7	4.9	2021-11-07 12:45:01	15.2	8.3	9.8	2022-11-07 12:45:19	17.6	11.8	14.7
2020-11-07 14:00:14	6.1	6.8	5.3	2021-11-07 13:00:01	13.2	8.6	8.7	2022-11-07 13:00:19	17.9	12.5	15
2020-11-07 14:15:14	6.3	6.8	5.1	2021-11-07 13:15:01	12.7	7	9.5	2022-11-07 13:15:19	18.4	10.8	15.6
2020-11-07 14:30:14	6.2	6.9	5.2	2021-11-07 13:30:01	14.6	6.9	10.2	2022-11-07 13:30:19	18.7	11.3	15.3
2020-11-07 14:45:14	6.2	6.9	5	2021-11-07 13:45:01	14.8	7.5	10.2	2022-11-07 13:45:19	18.3	13	14.4
2020-11-07 15:00:14	6	6.9	4.9	2021-11-07 14:00:01	14.6	8.4	9.8	2022-11-07 14:00:19	17.4	12.9	14.5
2020-11-07 15:15:14	5.9	6.9	4.8	2021-11-07 14:15:01	12.7	9	8.1	2022-11-07 14:15:19	16	12.9	13.4
2020-11-07 15:30:14	5.7	6.8	4.6	2021-11-07 14:30:01	11	8.5	8.5	2022-11-07 14:30:19	14.9	12.7	12.6
2020-11-07 15:45:14	5.4	6.8	4.4	2021-11-07 14:45:01	10.2	8.2	8.5	2022-11-07 14:45:19	14.2	12.5	12.7
2020-11-07 16:00:14	5.2	6.7	4.1	2021-11-07 15:00:01	9.5	8	7.6	2022-11-07 15:00:19	13.6	12.5	11.7
2020-11-07 16:15:14	4.9	6.6	4.1	2021-11-07 15:15:01	8.8	7.9	7.1	2022-11-07 15:15:19	13	12.2	11.1
2020-11-07 16:30:14	4.8	6.6	4	2021-11-07 15:30:01	8.2	7.8	7.1	2022-11-07 15:30:19	12.4	12	11.1
2020-11-07 16:45:14	4.8	6.5	4	2021-11-07 15:45:01	7.9	7.7	7.2	2022-11-07 15:45:19	12	11.9	11
2020-11-07 17:00:14	4.5	6.5	3.7	2021-11-07 16:00:01	7.7	7.6	7.1	2022-11-07 16:00:19	11.6	11.7	10.7
2020-11-07 17:15:14	4.3	6.4	3.6	2021-11-07 16:15:01	7.6	7.5	7.2	2022-11-07 16:15:19	11.3	11.5	10.4
2020-11-07 17:30:14	4.3	6.4	3.7	2021-11-07 16:30:01	7.4	7.5	6.9	2022-11-07 16:30:19	11.1	11.3	9.7
2020-11-07 17:45:14	4.3	6.3	3.7	2021-11-07 16:45:01	7.2	7.4	6.8	2022-11-07 16:45:19	10.7	11.2	10
2020-11-07 18:00:14	4.3	6.3	3.6	2021-11-07 17:00:01	7.1	7.4	6.4	2022-11-07 17:00:19	10.4	11.1	9.6
2020-11-07 18:15:14	4.2	6.3	3.6	2021-11-07 17:15:01	6.8	7.4	6.2	2022-11-07 17:15:19	10.1	11	8.9
2020-11-07 18:30:14	4.2	6.3	3.6	2021-11-07 17:30:01	6.5	7.3	5.7	2022-11-07 17:30:19	9.9	10.8	9
2020-11-07 18:45:14	4.2	6.2	3.6	2021-11-07 17:45:01	6	7.2	5.8	2022-11-07 17:45:19	9.7	10.8	8
2020-11-07 19:00:14	4.1	6.2	3.5	2021-11-07 18:00:01	5.6	7.2	5.2	2022-11-07 18:00:19	9.3	10.6	7.7
2020-11-07 19:15:14	4	6.2	3.4	2021-11-07 18:15:01	5.2	7.1	4.9	2022-11-07 18:15:19	8.9	10.5	6.7
2020-11-07 19:30:14	3.9	6.1	3.3	2021-11-07 18:30:01	4.8	7	4.7	2022-11-07 18:30:19	8.6	10.4	7.4
2020-11-07 19:45:14	3.9	6.1	3.3	2021-11-07 18:45:01	4.5	6.9	5.4	2022-11-07 18:45:19	8.5	10.3	7.1
2020-11-07 20:00:14	3.9	6.1	3.3	2021-11-07 19:00:01	4.8	6.8	6.4	2022-11-07 19:00:19	8.4	10.2	6.4
2020-11-07 20:15:14	3.9	6.1	3.3	2021-11-07 19:15:01	5.3	6.8	6.7	2022-11-07 19:15:19	8.1	10.2	6
2020-11-07 20:30:14	4	6.1	3.3	2021-11-07 19:30:01	5.6	6.8	6.7	2022-11-07 19:30:19	7.9	10.1	5.8
2020-11-07 20:45:14	4	6.1	3.3	2021-11-07 19:45:01	5.9	6.8	6.3	2022-11-07 19:45:19	7.8	9.9	6.5
2020-11-07 21:00:14	4	6.1	3.3	2021-11-07 20:00:01	6	6.9	6.8	2022-11-07 20:00:19	7.8	9.8	6.8
2020-11-07 21:15:14	4	6.1	3.3	2021-11-07 20:15:01	6.2	6.9	7	2022-11-07 20:15:19	7.8	9.7	6.5
2020-11-07 21:30:14	3.9	6.1	3.1	2021-11-07 20:30:01	6.2	6.9	6.6	2022-11-07 20:30:19	7.7	9.7	5.7
2020-11-07 21:45:14	3.8	6	3	2021-11-07 20:45:01	6.3	6.9	6.9	2022-11-07 20:45:19	7.6	9.6	6.4
2020-11-07 22:00:14	3.8	6	3	2021-11-07 21:00:01	6.4	6.9	7	2022-11-07 21:00:19	7.6	9.5	6.5
2020-11-07 22:15:14	3.7	5.9	2.9	2021-11-07 21:15:01	6.4	6.9	6.8	2022-11-07 21:15:19	7.6	9.5	5.7
2020-11-07 22:30:14	3.6	5.9	2.8	2021-11-07 21:30:01	6.4	7	6.7	2022-11-07 21:30:19	7.4	9.5	5.6
2020-11-07 22:45:14	3.5	5.9	2.8	2021-11-07 21:45:01	6.2	7	6.5	2022-11-07 21:45:19	7.1	9.4	4.8
2020-11-07 23:00:14	3.5	5.8	2.8	2021-11-07 22:00:01	6.1	6.9	6.5	2022-11-07 22:00:19	6.9	9.3	4.9
2020-11-07 23:15:14	3.3	5.8	2.4	2021-11-07 22:15:01	6.1	7	6.1	2022-11-07 22:15:19	6.6	9.2	4.8
2020-11-07 23:30:14	3.1	5.8	2.3	2021-11-07 22:30:01	5.9	7	6	2022-11-07 22:30:19	6.4	9.1	4.4
2020-11-07 23:45:14	3	5.7	2.3	2021-11-07 22:45:01	5.8	6.9	6.1	2022-11-07 22:45:19	6.2	9.1	4.4
2020-11-08 00:00:14	3.1	5.7	2.4	2021-11-07 23:00:01	5.7	6.9	5.7	2022-11-07 23:00:19	6	9	4.2
2020-11-08 00:15:14	3	5.7	2.2	2021-11-07 23:15:01	5.6	6.9	6	2022-11-07 23:15:19	5.9	8.9	4
2020-11-08 00:30:14	2.9	5.6	2.1	2021-11-07 23:30:01	5.6	6.9	5.8	2022-11-07 23:30:19	5.8	8.8	3.9
2020-11-08 00:45:14	2.9	5.6	2.1	2021-11-07 23:45:01	5.7	6.9	5.8	2022-11-07 23:45:19	5.7	8.7	3.6
2020-11-08 01:00:14	2.8	5.5	2.1	2021-11-08 00:00:01	5.7	6.9	5.8	2022-11-08 00:00:19	5.8	8.7	3.7
2020-11-08 01:15:14	2.8	5.5	1.9	2021-11-08 00:15:01	5.6	6.9	5.7	2022-11-08 00:15:19	5.5	8.6	3.6
2020-11-08 01:30:14	2.6	5.4	1.5	2021-11-08 00:30:01	5.6	6.9	5.5	2022-11-08 00:30:19	5.4	8.5	3.5
2020-11-08 01:45:14	2.3	5.3	1.3	2021-11-08 00:45:01	5.5	6.9	5.3	2022-11-08 00:45:19	5.3	8.4	3.3
2020-11-08 02:00:14	2	5.1	1.1	2021-11-08 01:00:01	5.1	6.9	5.2	2022-11-08 01:00:19	5.2	8.4	3.2
2020-11-08 02:15:14	2	5.1	1	2021-11-08 01:15:01	4.9	6.9	5	2022-11-08 01:15:19	5.2	8.3	3.2
2020-11-08 02:30:14	1.9	5	1	2021-11-08 01:30:01	4.8	6.9	4.4	2022-11-08 01:30:19	5.1	8.2	3.1
2020-11-08 02:45:14	1.7	5	0.7	2021-11-08 01:45:01	4.6	6.8	4.4	2022-11-08 01:45:19	5	8.2	3.4
2020-11-08 03:00:14	1.4	4.9	0.5	2021-11-08 02:00:01	4.3	6.8	4.1	2022-11-08 02:00:19	5.1	8.1	3.2
2020-11-08 03:15:14	1.3	4.8	0.5	2021-11-08 02:15:01	4.1	6.7	5	2022-11-08 02:15:19	5	8.1	3
2020-11-08 03:30:14	1.2	4.7	0.3	2021-11-08 02:30:01	4.3	6.7	4.6	2022-11-08 02:30:19	5	8.1	3.4
2020-11-08 03:45:14	1.1	4.6	0.4	2021-11-08 02:45:01	4.4	6.7	4.8	2022-11-08 02:45:19	5.1	8	3.1
2020-11-08 04:00:14	1.1	4.6	0.3	2021-11-08 03:00:01	4.3	6.7	4.9	2022-11-08 03:00:19	5.1	8	2.9
2020-11-08 04:15:14	1.1	4.6	0.1	2021-11-08 03:15:01	4	6.7	3.5	2022-11-08 03:15:19	5	7.9	3
2020-11-08 04:30:14	1	4.5	0.1	2021-11-08 03:30:01	3.5	6.6	3.4	2022-11-08 03:30:19	5	7.8	3.9
2020-11-08 04:45:14	1	4.5	0.1	2021-11-08 03:45:01	3.2	6.6	2.8	2022-11-08 03:45:19	5.1	7.9	3.5
2020-11-08 05:00:14	1	4.5	0.2	2021-11-08 04:00:01	2.9	6.5	3.7	2022-11-08 04:00:19	5.1	7.8	3.4
2020-11-08 05:15:14	1	4.5	0.2	2021-11-08 04:15:01	3.1	6.4	2.8	2022-11-08 04:15:19	5.2	7.8	3.1
2020-11-08 05:30:14	1	4.4	0.3	2021-11-08 04:30:01	2.8	6.4	1.8	2022-11-08 04:30:19	5	7.8	3
2020-11-08 05:45:14	1.1	4.4	0.4	2021-11-08 04:45:01	2.4	6.3	2.1	2022-11-08 04:45:19	4.9	7.8	2.7
2020-11-08 06:00:14	1.1	4.4	0.5	2021-11-08 05:00:01	2.5	6.3	2	2022-11-08 05:00:19	4.8	7.7	3.2
2020-11-08 06:15:14	1.1	4.4	0.3	2021-11-08 05:15:01	2.4	6.2	1.4	2022-11-08 05:15:19	4.9	7.7	3
2020-11-08 06:30:14	1.1	4.4	0.2	2021-11-08 05:30:01	2.1	6.1	2.7	2022-11-08 05:30:19	4.8	7.6	3.1
2020-11-08 06:45:14	1.1	4.3	0.1	2021-11-08 05:45:01	2.5	6.1	2.5	2022-11-08 05:45:19	4.8	7.6	3.3
2020-11-08 07:00:14	1.1	4.3	0.2	2021-11-08 06:00:01	2.8	6.1	2.6	2022-11-08 06:00:19	4.8	7.6	2.8
2020-11-08 07:15:14	1	4.3	0.1	2021-11-08 06:15:01	2.8	6.1	2.3	2022-11-08 06:15:19	4.7	7.5	2.9
2020-11-08 07:30:14	0.9	4.3	0	2021-11-08 06:30:01	2.7	6.1	1.8	2022-11-08 06:30:19	4.7	7.5	2.6
2020-11-08 07:45:14	1	4.2	0.2	2021-11-08 06:45:01	2.5	6	2.2	2022-11-08 06:45:19	4.6	7.5	2.8
2020-11-08 08:00:14	1	4.2	0.3	2021-11-08 07:00:01	2.6	6	2.3	2022-11-08 07:00:19	4.7	7.4	2.6
2020-11-08 08:15:14	1.1	4.2	0.2	2021-11-08 07:15:01	2.9	6	2.6	2022-11-08 07:15:19	4.7	7.4	2.4
2020-11-08 08:30:14	1.1	4.3	0.2	2021-11-08 07:30:01	3.1	6	2.5	2022-11-08 07:30:19	4.8	7.5	3.2
2020-11-08 08:45:14	1.2	4.3	0.3	2021-11-08 07:45:01	2.9	6	1.9	2022-11-08 07:45:19	5.1	7.6	3.4
2020-11-08 09:00:14	1.5	4.4	0.4	2021-11-08 08:00:01	2.9	5.9	3	2022-11-08 08:00:19	5.6	8	4.3
2020-11-08 09:15:14	1.8	4.5	0.7	2021-11-08 08:15:01	3.4	6.1	3.7	2022-11-08 08:15:19	6.1	7.9	4.8
2020-11-08 09:30:14	2.1	4.6	0.9	2021-11-08 08:30:01	3.9	6.1	3.9	2022-11-08 08:30:19	6.7	8.1	5.2
2020-11-08 09:45:14	2.3	4.7	1.4	2021-11-08 08:45:01	4.5	6.1	4.6	2022-11-08 08:45:19	7.7	8.4	6.1
2020-11-08 10:00:14	2.7	4.8	1.4	2021-11-08 09:00:01	4.9	6.2	4.8	2022-11-08 09:00:19	7.9	8.7	6.8
2020-11-08 10:15:14	2.9	5	1.6	2021-11-08 09:15:01	5.5	6.2	5.7	2022-11-08 09:15:19	9	8.7	7.2
2020-11-08 10:30:14	3.2	5.1	2.3	2021-11-08 09:30:01	6.4	6.4	5.8	2022-11-08 09:30:19	10.3	8.6	7.4
2020-11-08 10:45:14	3.6	5.3	2	2021-11-08 09:45:01	6.5	6.6	6	2022-11-08 09:45:19	12.2	8.9	8.5
2020-11-08 11:00:14	3.8	5.4	2.6	2021-11-08 10:00:01	6.7	6.6	6.6	2022-11-08 10:00:19	13.7	9.8	9.3
2020-11-08 11:15:14	4.5	5.6	3.4	2021-11-08 10:15:01	7.4	6.6	7.4	2022-11-08 10:15:19	14.8	10	9.5
2020-11-08 11:30:14	5.1	6	3.4	2021-11-08 10:30:01	7.9	6.8	7.8	2022-11-08 10:30:19	15.4	10.4	10.4
2020-11-08 11:45:14	6	6.2	4	2021-11-08 10:45:01	8.4	6.9	8.2	2022-11-08 10:45:19	16	9.9	10.9
2020-11-08 12:00:14	11.5	6.4	4.8	2021-11-08 11:00:01	9.1	7	8.6	2022-11-08 11:00:19	16	9.4	12
2020-11-08 12:15:14	15.2	7.8	6.3	2021-11-08 11:15:01	9.4	7.2	8.5	2022-11-08 11:15:19	16.1	10.2	11.9
2020-11-08 12:30:14	16.6	9	7.4	2021-11-08 11:30:01	9.3	7.3	8.1	2022-11-08 11:30:19	16.3	10.5	12.9
2020-11-08 12:45:14	16.8	9.8	7.3	2021-11-08 11:45:01	9.5	7.4	8.8	2022-11-08 11:45:19	16.9	10.6	13.6
2020-11-08 13:00:14	17.5	12.2	7.1	2021-11-08 12:00:01	9.8	7.5	8.7	2022-11-08 12:00:19	17.8	10.8	14.3
2020-11-08 13:15:14	16.7	11	7.2	2021-11-08 12:15:01	9.9	7.5	9	2022-11-08 12:15:19	18.7	11.1	14.8
2020-11-08 13:30:14	14.7	11.4	6.7	2021-11-08 12:30:01	10.3	7.7	8.9	2022-11-08 12:30:19	19.2	10.7	15.7
2020-11-08 13:45:14	11.2	11.9	6.2	2021-11-08 12:45:01	10.2	7.8	8.9	2022-11-08 12:45:19	19.6	11.7	15.7
2020-11-08 14:00:14	9.3	11.2	5.7	2021-11-08 13:00:01	10.4	7.7	9	2022-11-08 13:00:19	19.5	13	15.5
2020-11-08 14:15:14	8.1	10.5	5.3	2021-11-08 13:15:01	11	6.9	10.5	2022-11-08 13:15:19	19.4	12	15.6
2020-11-08 14:30:14	7.3	9.9	5.1	2021-11-08 13:30:01	12.9	6.7	10.8	2022-11-08 13:30:19	19.1	12.6	14.9
2020-11-08 14:45:14	6.7	9.4	4.7	2021-11-08 13:45:01	14.6	6.4	11.6	2022-11-08 13:45:19	18.7	12.3	15.7
2020-11-08 15:00:14	6.2	9	4.6	2021-11-08 14:00:01	14.6	8	9.3	2022-11-08 14:00:19	18.6	13	15.5
2020-11-08 15:15:14	5.9	8.7	4.4	2021-11-08 14:15:01	12.8	8.6	8.5	2022-11-08 14:15:19	17.5	13.1	15.3
2020-11-08 15:30:14	5.6	8.4	4.3	2021-11-08 14:30:01	11.4	8.5	8.4	2022-11-08 14:30:19	16.5	12.8	15.4
2020-11-08 15:45:14	5.4	8.1	4.2	2021-11-08 14:45:01	10.8	8	8.9	2022-11-08 14:45:19	16	12.4	15.6
2020-11-08 16:00:14	5.3	7.9	4.2	2021-11-08 15:00:01	9.7	8.4	7.6	2022-11-08 15:00:19	15.4	12.6	15.1
2020-11-08 16:15:14	5.1	7.7	4.1	2021-11-08 15:15:01	8.7	8.2	7.5	2022-11-08 15:15:19	14.8	12.7	14.3
2020-11-08 16:30:14	5	7.6	3.9	2021-11-08 15:30:01	8.2	8.1	7.2	2022-11-08 15:30:19	14.1	12.5	13.7
2020-11-08 16:45:14	4.9	7.4	3.9	2021-11-08 15:45:01	8	8	7.5	2022-11-08 15:45:19	13.5	12.4	13.5
2020-11-08 17:00:14	4.9	7.3	3.8	2021-11-08 16:00:01	7.8	7.9	7.3	2022-11-08 16:00:19	13	12.2	13.1
2020-11-08 17:15:14	4.8	7.2	3.9	2021-11-08 16:15:01	7.6	7.9	7.1	2022-11-08 16:15:19	12.5	12	12.5
2020-11-08 17:30:14	4.8	7.1	3.8	2021-11-08 16:30:01	7.2	7.8	6.6	2022-11-08 16:30:19	12	11.8	11.8
2020-11-08 17:45:14	4.6	7	3.6	2021-11-08 16:45:01	6.9	7.8	6.5	2022-11-08 16:45:19	11.5	11.7	11.2
2020-11-08 18:00:14	4.4	6.9	3.5	2021-11-08 17:00:01	6.7	7.7	6.3	2022-11-08 17:00:19	11	11.5	10.3
2020-11-08 18:15:14	4.2	6.8	3.3	2021-11-08 17:15:01	6.5	7.7	5.7	2022-11-08 17:15:19	10.5	11.3	9.4
2020-11-08 18:30:14	4.2	6.7	3.4	2021-11-08 17:30:01	6.3	7.6	5.6	2022-11-08 17:30:19	10.1	11.2	8.6
2020-11-08 18:45:14	4.1	6.7	3.3	2021-11-08 17:45:01	6.2	7.5	5.6	2022-11-08 17:45:19	9.5	11	7.9
2020-11-08 19:00:14	4.1	6.6	3.2	2021-11-08 18:00:01	6	7.5	5.2	2022-11-08 18:00:19	9.3	10.9	7.4
2020-11-08 19:15:14	4	6.6	3.2	2021-11-08 18:15:01	5.9	7.5	5.7	2022-11-08 18:15:19	8.8	10.7	7
2020-11-08 19:30:14	3.9	6.5	3.1	2021-11-08 18:30:01	5.9	7.4	5.8	2022-11-08 18:30:19	8.5	10.6	6.5
2020-11-08 19:45:14	3.8	6.4	2.9	2021-11-08 18:45:01	5.8	7.4	5.8	2022-11-08 18:45:19	8.1	10.4	5.7
2020-11-08 20:00:14	3.6	6.3	2.9	2021-11-08 19:00:01	5.8	7.3	5.8	2022-11-08 19:00:19	7.8	10.3	5.4
2020-11-08 20:15:14	3.5	6.3	2.8	2021-11-08 19:15:01	5.8	7.3	5.4	2022-11-08 19:15:19	7.5	10.1	5.6
2020-11-08 20:30:14	3.6	6.2	2.6	2021-11-08 19:30:01	5.7	7.3	5.1	2022-11-08 19:30:19	7.5	10	5.7
2020-11-08 20:45:14	3.5	6.2	2.6	2021-11-08 19:45:01	5.7	7.3	5.2	2022-11-08 19:45:19	7.6	9.9	5.5
2020-11-08 21:00:14	3.5	6.1	2.7	2021-11-08 20:00:01	5.6	7.3	5.2	2022-11-08 20:00:19	7.5	9.8	5.5
2020-11-08 21:15:14	3.5	6.1	2.7	2021-11-08 20:15:01	5.6	7.3	5.3	2022-11-08 20:15:19	7.4	9.7	5.3
2020-11-08 21:30:14	3.5	6.1	2.9	2021-11-08 20:30:01	5.6	7.2	5.5	2022-11-08 20:30:19	7.2	9.6	5.4
2020-11-08 21:45:14	3.6	6.1	2.8	2021-11-08 20:45:01	5.6	7.2	5.4	2022-11-08 20:45:19	7.1	9.5	5.1
2020-11-08 22:00:14	3.6	6	2.8	2021-11-08 21:00:01	5.5	7.2	5.4	2022-11-08 21:00:19	7	9.4	4.9
2020-11-08 22:15:14	3.6	6	2.7	2021-11-08 21:15:01	5.5	7.2	5.6	2022-11-08 21:15:19	7	9.4	4.8
2020-11-08 22:30:14	3.5	5.9	2.7	2021-11-08 21:30:01	5.5	7.2	5.6	2022-11-08 21:30:19	6.9	9.3	4.8
2020-11-08 22:45:14	3.6	5.9	2.8	2021-11-08 21:45:01	5.5	7.2	5.5	2022-11-08 21:45:19	6.9	9.3	4.8
2020-11-08 23:00:14	3.5	5.9	2.7	2021-11-08 22:00:01	5.4	7.2	5.4	2022-11-08 22:00:19	6.8	9.2	4.9
2020-11-08 23:15:14	3.5	5.9	2.5	2021-11-08 22:15:01	5.4	7.2	5.6	2022-11-08 22:15:19	6.7	9.1	4.8
2020-11-08 23:30:14	3.4	5.8	2.4	2021-11-08 22:30:01	5.4	7.1	5.2	2022-11-08 22:30:19	6.6	9.1	4.4
2020-11-08 23:45:14	3.3	5.8	2.4	2021-11-08 22:45:01	5.3	7.1	5.1	2022-11-08 22:45:19	6.6	9.1	4.5
2020-11-09 00:00:14	3.2	5.8	2.2	2021-11-08 23:00:01	5.3	7.1	5.4	2022-11-08 23:00:19	6.5	9	4.5
2020-11-09 00:15:14	3.2	5.7	2.2	2021-11-08 23:15:01	5.3	7.1	5.2	2022-11-08 23:15:19	6.4	8.9	4.4
2020-11-09 00:30:14	3.1	5.7	2.1	2021-11-08 23:30:01	5.2	7.1	5.5	2022-11-08 23:30:19	6.4	8.9	4.4
2020-11-09 00:45:14	2.8	5.6	1.8	2021-11-08 23:45:01	5.2	7.1	5.3	2022-11-08 23:45:19	6.3	8.9	4.2
2020-11-09 01:00:14	2.5	5.5	1.7	2021-11-09 00:00:01	5.1	7.1	4.8	2022-11-09 00:00:19	6.3	8.8	4.1
2020-11-09 01:15:14	2.3	5.4	1.6	2021-11-09 00:15:01	4.9	7	4.8	2022-11-09 00:15:19	6.2	8.8	3.8
2020-11-09 01:30:14	2.2	5.3	1.6	2021-11-09 00:30:01	4.9	7	4.5	2022-11-09 00:30:19	6	8.7	3.9
2020-11-09 01:45:14	2.2	5.3	1.5	2021-11-09 00:45:01	4.8	7	4.4	2022-11-09 00:45:19	5.9	8.7	3.6
2020-11-09 02:00:14	2.1	5.2	1.3	2021-11-09 01:00:01	4.7	7	4.6	2022-11-09 01:00:19	5.8	8.6	3.6
2020-11-09 02:15:14	2.1	5.2	1.4	2021-11-09 01:15:01	4.6	7	4.1	2022-11-09 01:15:19	5.7	8.5	3.5
2020-11-09 02:30:14	2.1	5.2	1.2	2021-11-09 01:30:01	4.5	6.9	4.2	2022-11-09 01:30:19	5.7	8.5	3.5
2020-11-09 02:45:14	2	5.1	1.3	2021-11-09 01:45:01	4.4	6.9	3.8	2022-11-09 01:45:19	5.6	8.4	3.6
2020-11-09 03:00:14	2	5.1	1.3	2021-11-09 02:00:01	4.3	6.9	3.9	2022-11-09 02:00:19	5.5	8.4	3.5
2020-11-09 03:15:14	2	5.1	1.2	2021-11-09 02:15:01	4.2	6.8	3.7	2022-11-09 02:15:19	5.5	8.3	3.4
2020-11-09 03:30:14	2	5	1.2	2021-11-09 02:30:01	4.2	6.8	3.8	2022-11-09 02:30:19	5.4	8.3	3.5
2020-11-09 03:45:14	2	5	1.2	2021-11-09 02:45:01	4.3	6.8	3.7	2022-11-09 02:45:19	5.4	8.2	3.5
2020-11-09 04:00:14	2	5	1.2	2021-11-09 03:00:01	4.3	6.8	3.6	2022-11-09 03:00:19	5.4	8.2	3.5
2020-11-09 04:15:14	2	5	1.3	2021-11-09 03:15:01	4.2	6.7	3.4	2022-11-09 03:15:19	5.4	8.1	3.4
2020-11-09 04:30:14	2	5	1.1	2021-11-09 03:30:01	4.2	6.7	3.4	2022-11-09 03:30:19	5.3	8.1	3.4
2020-11-09 04:45:14	2	5	1.2	2021-11-09 03:45:01	4.1	6.7	3.4	2022-11-09 03:45:19	5.3	8.1	3.2
2020-11-09 05:00:14	2	5	1.1	2021-11-09 04:00:01	4	6.6	3.2	2022-11-09 04:00:19	5.2	8	3.3
2020-11-09 05:15:14	2	5	1.4	2021-11-09 04:15:01	3.9	6.6	2.9	2022-11-09 04:15:19	5.2	8	3.5
2020-11-09 05:30:14	2.1	5	1.3	2021-11-09 04:30:01	3.8	6.6	2.6	2022-11-09 04:30:19	5.3	7.9	3.6
2020-11-09 05:45:14	2.1	5	1.4	2021-11-09 04:45:01	3.6	6.5	2.5	2022-11-09 04:45:19	5.3	7.9	3.7
2020-11-09 06:00:14	2.2	5	1.4	2021-11-09 05:00:01	3.4	6.5	2.4	2022-11-09 05:00:19	5.4	7.9	3.8
2020-11-09 06:15:14	2.2	5	1.4	2021-11-09 05:15:01	3.3	6.4	2.2	2022-11-09 05:15:19	5.4	7.9	3.8
2020-11-09 06:30:14	2.2	5	1.5	2021-11-09 05:30:01	3.1	6.4	2	2022-11-09 05:30:19	5.4	7.8	3.8
2020-11-09 06:45:14	2.3	5	1.6	2021-11-09 05:45:01	2.9	6.3	1.8	2022-11-09 05:45:19	5.5	7.8	4
2020-11-09 07:00:14	2.3	5	1.7	2021-11-09 06:00:01	2.7	6.3	1.8	2022-11-09 06:00:19	5.5	7.9	3.7
2020-11-09 07:15:14	2.3	5	1.6	2021-11-09 06:15:01	2.6	6.2	1.3	2022-11-09 06:15:19	5.5	7.8	3.6
2020-11-09 07:30:14	2.2	4.9	1.7	2021-11-09 06:30:01	2.2	6.2	0.7	2022-11-09 06:30:19	5.4	7.8	3.5
2020-11-09 07:45:14	2.3	4.9	1.8	2021-11-09 06:45:01	1.7	6.1	0.4	2022-11-09 06:45:19	5.5	7.8	3.6
2020-11-09 08:00:14	2.4	4.9	2	2021-11-09 07:00:01	1.3	6	0.2	2022-11-09 07:00:19	5.5	7.8	3.7
2020-11-09 08:15:14	2.6	5	1.9	2021-11-09 07:15:01	1.2	5.9	0.3	2022-11-09 07:15:19	5.5	7.7	3.9
2020-11-09 08:30:14	2.7	5	2.1	2021-11-09 07:30:01	1.1	5.9	0.8	2022-11-09 07:30:19	5.5	7.7	4
2020-11-09 08:45:14	2.9	5	2.4	2021-11-09 07:45:01	1.5	5.9	1.6	2022-11-09 07:45:19	5.6	7.7	4.3
2020-11-09 09:00:14	3	5.1	2.6	2021-11-09 08:00:01	2.3	6	2.6	2022-11-09 08:00:19	5.7	7.7	4.8
2020-11-09 09:15:14	3.2	5.1	2.8	2021-11-09 08:15:01	2.7	6.2	2.8	2022-11-09 08:15:19	5.9	7.7	4.8
2020-11-09 09:30:14	3.5	5.2	2.9	2021-11-09 08:30:01	3.3	6.1	3.4	2022-11-09 08:30:19	6	7.8	5.2
2020-11-09 09:45:14	3.6	5.3	3.2	2021-11-09 08:45:01	4.5	6.4	4.2	2022-11-09 08:45:19	6.3	7.8	5.5
2020-11-09 10:00:14	3.9	5.4	3.5	2021-11-09 09:00:01	6.4	6.7	5	2022-11-09 09:00:19	6.5	7.9	5.6
2020-11-09 10:15:14	4.2	5.5	3.8	2021-11-09 09:15:01	8.1	6.7	5.5	2022-11-09 09:15:19	6.8	8	5.9
2020-11-09 10:30:14	4.4	5.6	4	2021-11-09 09:30:01	9.8	6.8	5.5	2022-11-09 09:30:19	7.2	8.1	6.5
2020-11-09 10:45:14	4.6	5.7	3.8	2021-11-09 09:45:01	11.3	7.1	6.4	2022-11-09 09:45:19	7.4	8.2	6.7
2020-11-09 11:00:14	4.6	5.8	3.8	2021-11-09 10:00:01	12.5	7.7	7.4	2022-11-09 10:00:19	7.6	8.3	6.8
2020-11-09 11:15:14	4.8	5.9	4.2	2021-11-09 10:15:01	12.4	7.8	8	2022-11-09 10:15:19	7.8	8.3	7
2020-11-09 11:30:14	5	6	4.3	2021-11-09 10:30:01	12.9	7.9	8.2	2022-11-09 10:30:19	8.5	8.5	7.2
2020-11-09 11:45:14	5.2	6.1	4.4	2021-11-09 10:45:01	13.2	7.4	9.1	2022-11-09 10:45:19	9.3	8.5	7.9
2020-11-09 12:00:14	5.3	6.1	4.5	2021-11-09 11:00:01	14	7.4	9.6	2022-11-09 11:00:19	9.6	8.5	7.8
2020-11-09 12:15:14	5.4	6.2	4.6	2021-11-09 11:15:01	14.2	7	10	2022-11-09 11:15:19	9.7	8.6	8.4
2020-11-09 12:30:14	5.5	6.3	4.7	2021-11-09 11:30:01	14.6	7.3	10.9	2022-11-09 11:30:19	10.2	8.8	8.9
2020-11-09 12:45:14	5.6	6.4	4.8	2021-11-09 11:45:01	15.5	7.3	11	2022-11-09 11:45:19	10.9	8.8	9.3
2020-11-09 13:00:14	5.6	6.4	4.8	2021-11-09 12:00:01	15.8	7.9	10.7	2022-11-09 12:00:19	11.6	9	9.1
2020-11-09 13:15:14	5.7	6.5	4.8	2021-11-09 12:15:01	16.2	7.7	11.1	2022-11-09 12:15:19	12.2	8.9	9.7
2020-11-09 13:30:14	5.8	6.5	5	2021-11-09 12:30:01	16.4	7.3	11.6	2022-11-09 12:30:19	13.2	8.9	9.9
2020-11-09 13:45:14	5.9	6.6	5.2	2021-11-09 12:45:01	16.5	7.4	11.6	2022-11-09 12:45:19	14.2	9.3	11
2020-11-09 14:00:14	6	6.6	5.3	2021-11-09 13:00:01	16.2	9.1	11.4	2022-11-09 13:00:19	15.1	10.6	11
2020-11-09 14:15:14	6.1	6.7	5.2	2021-11-09 13:15:01	16.6	7.7	11.8	2022-11-09 13:15:19	15.4	9.8	11.5
2020-11-09 14:30:14	6	6.7	5.2	2021-11-09 13:30:01	16.9	7.7	12	2022-11-09 13:30:19	15.9	9.7	11.7
2020-11-09 14:45:14	6	6.8	5.1	2021-11-09 13:45:01	16.7	8.2	11.6	2022-11-09 13:45:19	16.4	10.8	11.8
2020-11-09 15:00:14	5.9	6.8	5.2	2021-11-09 14:00:01	15.9	8.4	11.6	2022-11-09 14:00:19	16.2	11.4	11.7
2020-11-09 15:15:14	5.8	6.8	5.1	2021-11-09 14:15:01	15	8.5	11.2	2022-11-09 14:15:19	14.8	11.3	11.4
2020-11-09 15:30:14	5.8	6.7	5.1	2021-11-09 14:30:01	14	9.1	11	2022-11-09 14:30:19	13.9	11.2	11.5
2020-11-09 15:45:14	5.6	6.7	5	2021-11-09 14:45:01	12.7	9.2	10.5	2022-11-09 14:45:19	13.3	11.1	11.4
2020-11-09 16:00:14	5.4	6.7	4.9	2021-11-09 15:00:01	11.7	8.9	10	2022-11-09 15:00:19	12.7	11	11.1
2020-11-09 16:15:14	5.2	6.6	4.9	2021-11-09 15:15:01	10.7	9.1	9.6	2022-11-09 15:15:19	12	11.2	10.8
2020-11-09 16:30:14	5.2	6.6	4.9	2021-11-09 15:30:01	9.9	9	9.3	2022-11-09 15:30:19	11.5	11	10.3
2020-11-09 16:45:14	5.1	6.5	4.8	2021-11-09 15:45:01	9.3	8.7	8.9	2022-11-09 15:45:19	11	10.8	10.1
2020-11-09 17:00:14	5.1	6.5	4.8	2021-11-09 16:00:01	8.7	8.6	8.3	2022-11-09 16:00:19	10.6	10.7	9.3
2020-11-09 17:15:14	5.1	6.5	4.8	2021-11-09 16:15:01	8.1	8.4	7.8	2022-11-09 16:15:19	10.1	10.5	9.1
2020-11-09 17:30:14	5.1	6.5	4.9	2021-11-09 16:30:01	7.4	8.3	7.3	2022-11-09 16:30:19	9.7	10.4	8.2
2020-11-09 17:45:14	5.1	6.5	4.8	2021-11-09 16:45:01	6.6	8.1	6.9	2022-11-09 16:45:19	9.3	10.3	8
2020-11-09 18:00:14	5.1	6.5	4.9	2021-11-09 17:00:01	6.2	8	6.4	2022-11-09 17:00:19	9	10.1	7.7
2020-11-09 18:15:14	5.2	6.5	4.8	2021-11-09 17:15:01	5.7	7.8	6.2	2022-11-09 17:15:19	8.7	10	7.5
2020-11-09 18:30:14	5.2	6.5	4.9	2021-11-09 17:30:01	5.4	7.7	5.6	2022-11-09 17:30:19	8.5	9.9	7.2
2020-11-09 18:45:14	5.2	6.5	4.8	2021-11-09 17:45:01	5.1	7.6	5.8	2022-11-09 17:45:19	8.2	9.8	6.8
2020-11-09 19:00:14	5.2	6.5	5	2021-11-09 18:00:01	4.7	7.5	5.2	2022-11-09 18:00:19	8	9.7	6.5
2020-11-09 19:15:14	5.3	6.4	5.3	2021-11-09 18:15:01	4.4	7.3	4.9	2022-11-09 18:15:19	7.7	9.6	6.2
2020-11-09 19:30:14	5.3	6.4	5.2	2021-11-09 18:30:01	4.1	7.2	4.7	2022-11-09 18:30:19	7.6	9.5	5.8
2020-11-09 19:45:14	5.3	6.4	5.1	2021-11-09 18:45:01	3.8	7.1	4.5	2022-11-09 18:45:19	7.4	9.4	5.6
2020-11-09 20:00:14	5.3	6.4	5.1	2021-11-09 19:00:01	3.6	7.1	4.1	2022-11-09 19:00:19	7.2	9.3	5.5
2020-11-09 20:15:14	5.3	6.4	5.1	2021-11-09 19:15:01	3.3	7	3.5	2022-11-09 19:15:19	7	9.2	5
2020-11-09 20:30:14	5.2	6.4	5.1	2021-11-09 19:30:01	2.8	6.9	2.9	2022-11-09 19:30:19	6.9	9.1	5.2
2020-11-09 20:45:14	5.1	6.3	4.9	2021-11-09 19:45:01	2.3	6.8	3.2	2022-11-09 19:45:19	6.8	9	5.2
2020-11-09 21:00:14	5	6.3	4.9	2021-11-09 20:00:01	2.2	6.6	3.2	2022-11-09 20:00:19	6.7	9	4.8
2020-11-09 21:15:14	5	6.3	4.8	2021-11-09 20:15:01	2	6.5	3.8	2022-11-09 20:15:19	6.6	8.9	5
2020-11-09 21:30:14	5	6.3	4.9	2021-11-09 20:30:01	2	6.5	2.7	2022-11-09 20:30:19	6.6	8.8	4.9
2020-11-09 21:45:14	5	6.3	4.9	2021-11-09 20:45:01	1.7	6.4	2.5	2022-11-09 20:45:19	6.5	8.8	4.9
2020-11-09 22:00:14	5	6.3	4.8	2021-11-09 21:00:01	1.5	6.3	3.2	2022-11-09 21:00:19	6.4	8.7	4.9
2020-11-09 22:15:14	5	6.2	4.6	2021-11-09 21:15:01	1.4	6.2	2.1	2022-11-09 21:15:19	6.4	8.7	5.1
2020-11-09 22:30:14	4.9	6.2	4.5	2021-11-09 21:30:01	1.2	6.2	2.3	2022-11-09 21:30:19	6.5	8.6	5.1
2020-11-09 22:45:14	4.8	6.2	4.5	2021-11-09 21:45:01	1.2	6	2.6	2022-11-09 21:45:19	6.6	8.6	5.4
2020-11-09 23:00:14	4.7	6.2	4.5	2021-11-09 22:00:01	1.3	6	2.6	2022-11-09 22:00:19	6.7	8.6	5.4
2020-11-09 23:15:14	4.7	6.1	4.4	2021-11-09 22:15:01	1.3	5.9	2.8	2022-11-09 22:15:19	6.8	8.5	5.4
2020-11-09 23:30:14	4.6	6.1	4.3	2021-11-09 22:30:01	1.4	5.9	2.6	2022-11-09 22:30:19	6.8	8.6	5.5
2020-11-09 23:45:14	4.6	6.1	4.3	2021-11-09 22:45:01	1.6	5.9	2.9	2022-11-09 22:45:19	6.8	8.5	5.5
2020-11-10 00:00:14	4.6	6.1	4.3	2021-11-09 23:00:01	1.6	5.9	2.9	2022-11-09 23:00:19	6.9	8.5	5.6
2020-11-10 00:15:14	4.5	6.1	4.2	2021-11-09 23:15:01	1.6	5.8	2.9	2022-11-09 23:15:19	6.9	8.5	5.6
2020-11-10 00:30:14	4.5	6	4.3	2021-11-09 23:30:01	1.6	5.8	2.7	2022-11-09 23:30:19	7	8.5	5.8
2020-11-10 00:45:14	4.5	6	4.2	2021-11-09 23:45:01	1.5	5.8	2.2	2022-11-09 23:45:19	7	8.5	5.8
2020-11-10 01:00:14	4.5	6	4.2	2021-11-10 00:00:01	1.3	5.8	1.4	2022-11-10 00:00:19	7	8.5	5.9
2020-11-10 01:15:14	4.4	6	4.2	2021-11-10 00:15:01	1.1	5.7	0.8	2022-11-10 00:15:19	7.1	8.5	6
2020-11-10 01:30:14	4.4	6	4	2021-11-10 00:30:01	0.8	5.7	-0.2	2022-11-10 00:30:19	7.1	8.5	5.9
2020-11-10 01:45:14	4.4	6	4	2021-11-10 00:45:01	0.5	5.6	-0.1	2022-11-10 00:45:19	7.1	8.5	6
2020-11-10 02:00:14	4.3	6	4.1	2021-11-10 01:00:01	0.2	5.5	-0.5	2022-11-10 01:00:19	7.2	8.5	6
2020-11-10 02:15:14	4.3	5.9	4	2021-11-10 01:15:01	0	5.4	-0.7	2022-11-10 01:15:19	7.2	8.5	6
2020-11-10 02:30:14	4.3	5.9	3.9	2021-11-10 01:30:01	-0.2	5.3	-0.6	2022-11-10 01:30:19	7.1	8.5	6.1
2020-11-10 02:45:14	4.3	5.9	4	2021-11-10 01:45:01	-0.4	5.2	-0.9	2022-11-10 01:45:19	7.2	8.5	6.1
2020-11-10 03:00:14	4.3	5.9	4	2021-11-10 02:00:01	-0.4	5.2	-1.1	2022-11-10 02:00:19	7.2	8.5	6.2
2020-11-10 03:15:14	4.2	5.9	3.8	2021-11-10 02:15:01	-0.6	5.1	-1.3	2022-11-10 02:15:19	7.3	8.5	6.3
2020-11-10 03:30:14	4.2	5.9	3.9	2021-11-10 02:30:01	-0.7	5.1	-1.3	2022-11-10 02:30:19	7.3	8.5	6.4
2020-11-10 03:45:14	4.1	5.9	3.7	2021-11-10 02:45:01	-0.7	5	-1.9	2022-11-10 02:45:19	7.4	8.5	6.3
2020-11-10 04:00:14	4	5.8	3.5	2021-11-10 03:00:01	-0.9	4.9	-1.7	2022-11-10 03:00:19	7.4	8.5	6.3
2020-11-10 04:15:14	3.9	5.7	3.5	2021-11-10 03:15:01	-1	4.9	-2	2022-11-10 03:15:19	7.4	8.5	6.3
2020-11-10 04:30:14	3.8	5.7	3.5	2021-11-10 03:30:01	-1.1	4.8	-2.2	2022-11-10 03:30:19	7.4	8.5	6.3
2020-11-10 04:45:14	3.7	5.7	3.4	2021-11-10 03:45:01	-1.3	4.8	-1.9	2022-11-10 03:45:19	7.4	8.5	6.3
2020-11-10 05:00:14	3.7	5.6	3.2	2021-11-10 04:00:01	-1.4	4.7	-2	2022-11-10 04:00:19	7.4	8.5	6.1
2020-11-10 05:15:14	3.6	5.6	3.2	2021-11-10 04:15:01	-1.4	4.6	-2	2022-11-10 04:15:19	7.4	8.5	6.2
2020-11-10 05:30:14	3.4	5.5	3	2021-11-10 04:30:01	-1.3	4.6	-2.2	2022-11-10 04:30:19	7.4	8.5	6.4
2020-11-10 05:45:14	3.3	5.5	2.9	2021-11-10 04:45:01	-1.4	4.5	-2.3	2022-11-10 04:45:19	7.5	8.5	6.5
2020-11-10 06:00:14	3.3	5.4	2.9	2021-11-10 05:00:01	-1.5	4.5	-3.3	2022-11-10 05:00:19	7.5	8.5	6.4
2020-11-10 06:15:14	3.2	5.4	2.8	2021-11-10 05:15:01	-1.7	4.4	-2.7	2022-11-10 05:15:19	7.5	8.5	6.5
2020-11-10 06:30:14	3.1	5.3	2.6	2021-11-10 05:30:01	-1.8	4.4	-2.2	2022-11-10 05:30:19	7.4	8.5	6.5
2020-11-10 06:45:14	3	5.3	2.5	2021-11-10 05:45:01	-1.6	4.3	-2.4	2022-11-10 05:45:19	7.4	8.5	6.4
2020-11-10 07:00:14	2.9	5.2	2.5	2021-11-10 06:00:01	-1.5	4.3	-3	2022-11-10 06:00:19	7.4	8.5	6.5
2020-11-10 07:15:14	2.9	5.2	2.5	2021-11-10 06:15:01	-1.6	4.3	-2.9	2022-11-10 06:15:19	7.4	8.5	6.4
2020-11-10 07:30:14	2.9	5.2	2.6	2021-11-10 06:30:01	-1.8	4.2	-2.9	2022-11-10 06:30:19	7.4	8.5	6.1
2020-11-10 07:45:14	2.9	5.1	2.6	2021-11-10 06:45:01	-1.9	4.2	-2.9	2022-11-10 06:45:19	7.4	8.5	6
2020-11-10 08:00:14	3	5.2	2.6	2021-11-10 07:00:01	-1.9	4.1	-2.7	2022-11-10 07:00:19	7.3	8.5	6.2
2020-11-10 08:15:14	3.1	5.2	2.8	2021-11-10 07:15:01	-1.8	4.1	-2.3	2022-11-10 07:15:19	7.3	8.5	6.3
2020-11-10 08:30:14	3.3	5.3	2.7	2021-11-10 07:30:01	-1.4	4.1	-1.7	2022-11-10 07:30:19	7.3	8.5	6.3
2020-11-10 08:45:14	3.3	5.3	2.7	2021-11-10 07:45:01	-1	4.1	-1.4	2022-11-10 07:45:19	7.4	8.5	6.5
2020-11-10 09:00:14	3.4	5.3	2.9	2021-11-10 08:00:01	-0.4	4.2	-1.1	2022-11-10 08:00:19	7.5	8.5	6.7
2020-11-10 09:15:14	3.5	5.3	2.9	2021-11-10 08:15:01	0.1	4.2	-0.1	2022-11-10 08:15:19	7.7	8.5	7
2020-11-10 09:30:14	3.6	5.4	3.1	2021-11-10 08:30:01	0.8	4.3	0.8	2022-11-10 08:30:19	7.8	8.5	7.2
2020-11-10 09:45:14	3.7	5.4	3.1	2021-11-10 08:45:01	1.7	4.5	1.5	2022-11-10 08:45:19	8	8.6	7.4
2020-11-10 10:00:14	3.8	5.5	3.2	2021-11-10 09:00:01	2.7	4.7	1.9	2022-11-10 09:00:19	8.2	8.6	7.7
2020-11-10 10:15:14	3.9	5.5	3.3	2021-11-10 09:15:01	3.4	4.7	2.5	2022-11-10 09:15:19	8.3	8.7	7.9
2020-11-10 10:30:14	4	5.6	3.3	2021-11-10 09:30:01	4.9	4.9	2.9	2022-11-10 09:30:19	8.6	8.7	8.1
2020-11-10 10:45:14	4.2	5.7	3.6	2021-11-10 09:45:01	6.2	5.1	4.2	2022-11-10 09:45:19	8.9	8.8	8.2
2020-11-10 11:00:14	4.5	5.8	3.8	2021-11-10 10:00:01	7.8	5.5	4.9	2022-11-10 10:00:19	9.1	8.9	8
2020-11-10 11:15:14	4.7	5.9	4	2021-11-10 10:15:01	8.3	5.8	5.2	2022-11-10 10:15:19	9.9	9	8.7
2020-11-10 11:30:14	4.8	5.9	4	2021-11-10 10:30:01	8.6	5.8	5.5	2022-11-10 10:30:19	11.9	9.5	9.8
2020-11-10 11:45:14	5	6	4.1	2021-11-10 10:45:01	9.1	5.6	6.1	2022-11-10 10:45:19	12.9	9.3	10.3
2020-11-10 12:00:14	5.2	6.1	4.5	2021-11-10 11:00:01	9.7	5.8	6.7	2022-11-10 11:00:19	14	8.7	10.3
2020-11-10 12:15:14	5.3	6.1	4.4	2021-11-10 11:15:01	9.6	5.9	7	2022-11-10 11:15:19	14.6	9	11
2020-11-10 12:30:14	5.4	6.2	4.5	2021-11-10 11:30:01	9.7	5.9	7.6	2022-11-10 11:30:19	15.2	9.9	11.2
2020-11-10 12:45:14	5.5	6.2	4.7	2021-11-10 11:45:01	11.5	5.6	8.7	2022-11-10 11:45:19	15.9	10.4	12.3
2020-11-10 13:00:14	5.5	6.3	4.8	2021-11-10 12:00:01	12.7	5.8	9	2022-11-10 12:00:19	16.4	10.9	11.9
2020-11-10 13:15:14	5.6	6.3	4.8	2021-11-10 12:15:01	13.4	6	10	2022-11-10 12:15:19	17.1	10.7	14.3
2020-11-10 13:30:14	5.6	6.4	4.9	2021-11-10 12:30:01	14.1	6.1	10.4	2022-11-10 12:30:19	18.1	10.5	15.5
2020-11-10 13:45:14	5.8	6.4	5.1	2021-11-10 12:45:01	14.7	6.1	11.4	2022-11-10 12:45:19	18.9	11.1	15.4
2020-11-10 14:00:14	5.8	6.5	5	2021-11-10 13:00:01	15.5	7.9	11.1	2022-11-10 13:00:19	19.4	13	15
2020-11-10 14:15:14	5.8	6.5	4.9	2021-11-10 13:15:01	15.5	7.2	11.3	2022-11-10 13:15:19	18.8	12.1	14.4
2020-11-10 14:30:14	5.8	6.5	5	2021-11-10 13:30:01	14.9	7.1	10.9	2022-11-10 13:30:19	17.7	13.1	13.6
2020-11-10 14:45:14	5.7	6.5	5	2021-11-10 13:45:01	14.7	7.2	11.6	2022-11-10 13:45:19	16.2	13.2	13
2020-11-10 15:00:14	5.7	6.5	4.9	2021-11-10 14:00:01	14.7	7.7	11.5	2022-11-10 14:00:19	14.9	13.1	12.4
2020-11-10 15:15:14	5.6	6.5	4.9	2021-11-10 14:15:01	14	7.8	11.5	2022-11-10 14:15:19	14.1	12.8	11.6
2020-11-10 15:30:14	5.5	6.5	4.7	2021-11-10 14:30:01	13.3	8.3	10.9	2022-11-10 14:30:19	13.8	12.2	12.7
2020-11-10 15:45:14	5.4	6.4	4.7	2021-11-10 14:45:01	12.5	8.3	10.9	2022-11-10 14:45:19	13.6	12.3	11.2
2020-11-10 16:00:14	5.3	6.4	4.7	2021-11-10 15:00:01	11.8	8.2	10.6	2022-11-10 15:00:19	12.9	12.2	10.8
2020-11-10 16:15:14	5.3	6.4	4.6	2021-11-10 15:15:01	11.2	8.3	10.2	2022-11-10 15:15:19	12.3	12.1	10.4
2020-11-10 16:30:14	5.2	6.4	4.4	2021-11-10 15:30:01	10.6	8.2	10.1	2022-11-10 15:30:19	11.7	11.9	10.1
2020-11-10 16:45:14	5.1	6.4	4.4	2021-11-10 15:45:01	10	8.1	9.6	2022-11-10 15:45:19	11.2	11.7	9.3
2020-11-10 17:00:14	5	6.4	4.3	2021-11-10 16:00:01	9.3	8.1	9	2022-11-10 16:00:19	10.8	11.6	9
2020-11-10 17:15:14	4.8	6.3	4.2	2021-11-10 16:15:01	8.7	8	8.6	2022-11-10 16:15:19	10.5	11.4	9.1
2020-11-10 17:30:14	4.7	6.3	4.2	2021-11-10 16:30:01	8	7.9	8.1	2022-11-10 16:30:19	10.3	11.2	8.7
2020-11-10 17:45:14	4.7	6.3	4	2021-11-10 16:45:01	7.5	7.7	8	2022-11-10 16:45:19	10	11.1	8.5
2020-11-10 18:00:14	4.5	6.3	4	2021-11-10 17:00:01	7.2	7.6	7.7	2022-11-10 17:00:19	9.7	11	8.6
2020-11-10 18:15:14	4.4	6.2	3.9	2021-11-10 17:15:01	7.2	7.5	8	2022-11-10 17:15:19	9.5	10.9	7.7
2020-11-10 18:30:14	4.4	6.2	3.9	2021-11-10 17:30:01	7.2	7.5	7.9	2022-11-10 17:30:19	9.2	10.7	7
2020-11-10 18:45:14	4.4	6.2	4	2021-11-10 17:45:01	7.2	7.5	7.6	2022-11-10 17:45:19	8.8	10.6	6.5
2020-11-10 19:00:14	4.4	6.2	4	2021-11-10 18:00:01	7.1	7.4	7.7	2022-11-10 18:00:19	8.3	10.5	5.7
2020-11-10 19:15:14	4.4	6.2	4	2021-11-10 18:15:01	7.2	7.4	7.5	2022-11-10 18:15:19	8	10.3	5.8
2020-11-10 19:30:14	4.5	6.2	4.1	2021-11-10 18:30:01	6.9	7.5	6.7	2022-11-10 18:30:19	7.6	10.2	5.1
2020-11-10 19:45:14	4.5	6.1	4.3	2021-11-10 18:45:01	6.2	7.4	5.7	2022-11-10 18:45:19	7.4	10	4.6
2020-11-10 20:00:14	4.6	6.2	4.1	2021-11-10 19:00:01	5.6	7.3	5.9	2022-11-10 19:00:19	7.1	9.9	5
2020-11-10 20:15:14	4.6	6.2	4.1	2021-11-10 19:15:01	5.3	7.2	6	2022-11-10 19:15:19	7	9.8	4.8
2020-11-10 20:30:14	4.6	6.2	4.2	2021-11-10 19:30:01	5.3	7.1	5.8	2022-11-10 19:30:19	6.9	9.6	4.5
2020-11-10 20:45:14	4.6	6.2	4.1	2021-11-10 19:45:01	5.1	7	5.5	2022-11-10 19:45:19	6.7	9.5	4.1
2020-11-10 21:00:14	4.6	6.2	4.2	2021-11-10 20:00:01	4.7	7	5.2	2022-11-10 20:00:19	6.5	9.4	4.2
2020-11-10 21:15:14	4.6	6.2	4.1	2021-11-10 20:15:01	4.7	6.9	4.9	2022-11-10 20:15:19	6.5	9.3	4.8
2020-11-10 21:30:14	4.6	6.2	4.1	2021-11-10 20:30:01	4.6	6.8	5.3	2022-11-10 20:30:19	6.5	9.3	4.3
2020-11-10 21:45:14	4.7	6.2	4.1	2021-11-10 20:45:01	4.4	6.8	4.8	2022-11-10 20:45:19	6.5	9.2	4.2
2020-11-10 22:00:14	4.7	6.2	4.2	2021-11-10 21:00:01	4.1	6.7	4.3	2022-11-10 21:00:19	6.5	9.2	3.7
2020-11-10 22:15:14	4.7	6.2	4.2	2021-11-10 21:15:01	3.8	6.7	4.2	2022-11-10 21:15:19	6.3	9.1	3.7
2020-11-10 22:30:14	4.7	6.2	4.2	2021-11-10 21:30:01	3.8	6.6	4.1	2022-11-10 21:30:19	6.1	9	3.7
2020-11-10 22:45:14	4.8	6.2	4.3	2021-11-10 21:45:01	3.8	6.5	4.4	2022-11-10 21:45:19	6.1	8.9	3.4
2020-11-10 23:00:14	4.8	6.2	4.3	2021-11-10 22:00:01	3.8	6.5	4	2022-11-10 22:00:19	5.9	8.9	3.7
2020-11-10 23:15:14	4.8	6.2	4.4	2021-11-10 22:15:01	3.5	6.5	3.6	2022-11-10 22:15:19	5.9	8.8	3.6
2020-11-10 23:30:14	4.9	6.2	4.4	2021-11-10 22:30:01	3.5	6.4	3.6	2022-11-10 22:30:19	5.8	8.7	3.5
2020-11-10 23:45:14	4.9	6.2	4.5	2021-11-10 22:45:01	3.5	6.3	3.7	2022-11-10 22:45:19	5.8	8.7	3.3
2020-11-11 00:00:14	4.9	6.2	4.5	2021-11-10 23:00:01	3.5	6.3	3.9	2022-11-10 23:00:19	5.7	8.6	3
2020-11-11 00:15:14	4.9	6.2	4.4	2021-11-10 23:15:01	3.8	6.3	4.2	2022-11-10 23:15:19	5.6	8.5	3.1
2020-11-11 00:30:14	4.9	6.2	4.4	2021-11-10 23:30:01	4.2	6.3	4.5	2022-11-10 23:30:19	5.6	8.4	3.3
2020-11-11 00:45:14	4.8	6.2	4.4	2021-11-10 23:45:01	4.4	6.3	4.6	2022-11-10 23:45:19	5.5	8.4	3.2
2020-11-11 01:00:14	4.8	6.2	4.3	2021-11-11 00:00:01	4.6	6.3	4.6	2022-11-11 00:00:19	5.5	8.3	3
2020-11-11 01:15:14	4.7	6.2	4.3	2021-11-11 00:15:01	4.8	6.3	4.6	2022-11-11 00:15:19	5.4	8.3	3
2020-11-11 01:30:14	4.7	6.2	4.2	2021-11-11 00:30:01	4.8	6.3	4.5	2022-11-11 00:30:19	5.4	8.2	3.1
2020-11-11 01:45:14	4.7	6.1	4.2	2021-11-11 00:45:01	4.8	6.3	4.5	2022-11-11 00:45:19	5.4	8.1	3.2
2020-11-11 02:00:14	4.6	6.1	4.3	2021-11-11 01:00:01	4.9	6.3	4.5	2022-11-11 01:00:19	5.4	8.1	3.2
2020-11-11 02:15:14	4.6	6.1	4.3	2021-11-11 01:15:01	4.8	6.3	4.4	2022-11-11 01:15:19	5.3	8	2.7
2020-11-11 02:30:14	4.6	6.1	4.3	2021-11-11 01:30:01	4.8	6.3	4.3	2022-11-11 01:30:19	5.2	8	2.6
2020-11-11 02:45:14	4.7	6.1	4.3	2021-11-11 01:45:01	4.7	6.3	4.2	2022-11-11 01:45:19	5	7.9	2.6
2020-11-11 03:00:14	4.7	6.1	4.3	2021-11-11 02:00:01	4.7	6.3	4.2	2022-11-11 02:00:19	4.9	7.9	2.7
2020-11-11 03:15:14	4.6	6.1	4.1	2021-11-11 02:15:01	4.7	6.3	4.2	2022-11-11 02:15:19	4.8	7.8	2.3
2020-11-11 03:30:14	4.6	6.1	4.1	2021-11-11 02:30:01	4.7	6.3	4.3	2022-11-11 02:30:19	4.6	7.7	2.2
2020-11-11 03:45:14	4.5	6.1	4.1	2021-11-11 02:45:01	4.7	6.3	4.3	2022-11-11 02:45:19	4.5	7.7	2
2020-11-11 04:00:14	4.5	6.1	4.1	2021-11-11 03:00:01	4.7	6.3	4.2	2022-11-11 03:00:19	4.4	7.6	2
2020-11-11 04:15:14	4.5	6	4.1	2021-11-11 03:15:01	4.7	6.3	4.2	2022-11-11 03:15:19	4.2	7.6	1.5
2020-11-11 04:30:14	4.5	6	4.1	2021-11-11 03:30:01	4.7	6.3	4.2	2022-11-11 03:30:19	4.1	7.5	1.5
2020-11-11 04:45:14	4.5	6	4.1	2021-11-11 03:45:01	4.7	6.3	4.2	2022-11-11 03:45:19	3.9	7.4	1
2020-11-11 05:00:14	4.5	6	4.1	2021-11-11 04:00:01	4.7	6.3	4.3	2022-11-11 04:00:19	3.8	7.3	0.8
2020-11-11 05:15:14	4.5	6	4.1	2021-11-11 04:15:01	4.7	6.3	4.3	2022-11-11 04:15:19	3.6	7.3	0.7
2020-11-11 05:30:14	4.6	6	4.1	2021-11-11 04:30:01	4.7	6.3	4.3	2022-11-11 04:30:19	3.6	7.2	0.4
2020-11-11 05:45:14	4.6	6	4.1	2021-11-11 04:45:01	4.7	6.3	4.3	2022-11-11 04:45:19	3.5	7.2	0.4
2020-11-11 06:00:14	4.6	6.1	4.1	2021-11-11 05:00:01	4.7	6.3	4.3	2022-11-11 05:00:19	3.5	7.1	0.7
2020-11-11 06:15:14	4.6	6.1	4.1	2021-11-11 05:15:01	4.7	6.3	4.3	2022-11-11 05:15:19	3.4	7	0.2
2020-11-11 06:30:14	4.6	6.1	4.2	2021-11-11 05:30:01	4.7	6.3	4.3	2022-11-11 05:30:19	3.4	7	0.2
2020-11-11 06:45:14	4.6	6.1	4.2	2021-11-11 05:45:01	4.7	6.3	4.3	2022-11-11 05:45:19	3.4	6.9	0.5
2020-11-11 07:00:14	4.6	6.1	4.2	2021-11-11 06:00:01	4.7	6.3	4.2	2022-11-11 06:00:19	3.4	6.8	0.4
2020-11-11 07:15:14	4.6	6.1	4.2	2021-11-11 06:15:01	4.7	6.3	4.2	2022-11-11 06:15:19	3.3	6.8	0.5
2020-11-11 07:30:14	4.6	6.1	4.2	2021-11-11 06:30:01	4.7	6.3	4.2	2022-11-11 06:30:19	3.3	6.8	0.6
2020-11-11 07:45:14	4.5	6	4.2	2021-11-11 06:45:01	4.7	6.3	4.2	2022-11-11 06:45:19	3.3	6.8	0.4
2020-11-11 08:00:14	4.5	6	4.2	2021-11-11 07:00:01	4.7	6.3	4.2	2022-11-11 07:00:19	3.3	6.7	0.4
2020-11-11 08:15:14	4.5	6	4.3	2021-11-11 07:15:01	4.7	6.3	4.2	2022-11-11 07:15:19	3.3	6.6	0.6
2020-11-11 08:30:14	4.6	6	4.3	2021-11-11 07:30:01	4.7	6.3	4.2	2022-11-11 07:30:19	3.3	6.7	0.5
2020-11-11 08:45:14	4.6	6	4.2	2021-11-11 07:45:01	4.7	6.3	4.2	2022-11-11 07:45:19	3.4	6.6	1
2020-11-11 09:00:14	4.6	6	4.2	2021-11-11 08:00:01	4.7	6.3	4.2	2022-11-11 08:00:19	3.6	6.6	0.9
2020-11-11 09:15:14	4.6	6	4.2	2021-11-11 08:15:01	4.7	6.3	4.3	2022-11-11 08:15:19	3.8	6.7	1.7
2020-11-11 09:30:14	4.6	6	4.2	2021-11-11 08:30:01	4.8	6.3	4.3	2022-11-11 08:30:19	4.1	6.6	1.8
2020-11-11 09:45:14	4.7	6	4.3	2021-11-11 08:45:01	4.9	6.3	4.3	2022-11-11 08:45:19	4.4	6.8	2.9
2020-11-11 10:00:14	4.8	6	4.4	2021-11-11 09:00:01	4.9	6.3	4.3	2022-11-11 09:00:19	4.9	6.8	3.9
2020-11-11 10:15:14	4.8	6	4.4	2021-11-11 09:15:01	5	6.3	4.4	2022-11-11 09:15:19	5.4	6.9	4.5
2020-11-11 10:30:14	5	6.1	4.5	2021-11-11 09:30:01	5.1	6.3	4.4	2022-11-11 09:30:19	6.2	7	5.4
2020-11-11 10:45:14	5.1	6.1	4.5	2021-11-11 09:45:01	5.1	6.4	4.5	2022-11-11 09:45:19	7.1	7.1	6.4
2020-11-11 11:00:14	5.1	6.1	4.7	2021-11-11 10:00:01	5.3	6.4	4.6	2022-11-11 10:00:19	7.8	7.3	6.9
2020-11-11 11:15:14	5.2	6.2	4.7	2021-11-11 10:15:01	5.4	6.4	4.7	2022-11-11 10:15:19	8.3	7.7	7.3
2020-11-11 11:30:14	5.4	6.2	4.6	2021-11-11 10:30:01	5.5	6.4	4.8	2022-11-11 10:30:19	8.7	7.7	7.4
2020-11-11 11:45:14	5.4	6.3	4.8	2021-11-11 10:45:01	5.6	6.5	4.9	2022-11-11 10:45:19	8.9	7.8	7.9
2020-11-11 12:00:14	5.5	6.3	4.8	2021-11-11 11:00:01	5.8	6.5	5.2	2022-11-11 11:00:19	8.9	7.9	7.2
2020-11-11 12:15:14	5.5	6.4	4.7	2021-11-11 11:15:01	6	6.5	5.3	2022-11-11 11:15:19	9.1	7.6	8.1
2020-11-11 12:30:14	5.4	6.4	4.7	2021-11-11 11:30:01	6.2	6.6	5.4	2022-11-11 11:30:19	10.2	7.7	9.5
2020-11-11 12:45:14	5.4	6.4	4.8	2021-11-11 11:45:01	6.3	6.6	5.3	2022-11-11 11:45:19	11.3	8.2	10.2
2020-11-11 13:00:14	5.4	6.4	4.7	2021-11-11 12:00:01	6.4	6.7	5.5	2022-11-11 12:00:19	12.9	8.1	11.9
2020-11-11 13:15:14	5.4	6.4	4.6	2021-11-11 12:15:01	6.6	6.7	5.8	2022-11-11 12:15:19	13.6	9.1	11.7
2020-11-11 13:30:14	5.4	6.4	4.8	2021-11-11 12:30:01	6.6	6.7	5.5	2022-11-11 12:30:19	13.7	9	11.9
2020-11-11 13:45:14	5.4	6.4	4.5	2021-11-11 12:45:01	6.7	6.8	5.9	2022-11-11 12:45:19	13.5	9.6	10.9
2020-11-11 14:00:14	5.2	6.3	4.5	2021-11-11 13:00:01	6.8	6.8	5.9	2022-11-11 13:00:19	13.4	9.8	11.8
2020-11-11 14:15:14	5	6.3	4.4	2021-11-11 13:15:01	6.8	6.8	5.9	2022-11-11 13:15:19	14.3	8.9	12.8
2020-11-11 14:30:14	4.9	6.2	4.4	2021-11-11 13:30:01	6.9	6.9	5.7	2022-11-11 13:30:19	16.3	8.7	13.8
2020-11-11 14:45:14	4.9	6.2	4.4	2021-11-11 13:45:01	6.9	6.9	5.9	2022-11-11 13:45:19	16.9	10.2	13.5
2020-11-11 15:00:14	4.9	6.2	4.4	2021-11-11 14:00:01	6.9	6.9	5.7	2022-11-11 14:00:19	16.4	10.8	13
2020-11-11 15:15:14	4.9	6.2	4.3	2021-11-11 14:15:01	6.8	6.9	5.7	2022-11-11 14:15:19	15.4	10.9	12.2
2020-11-11 15:30:14	4.8	6.2	4.3	2021-11-11 14:30:01	6.7	6.9	5.7	2022-11-11 14:30:19	14.1	11.1	11.4
2020-11-11 15:45:14	4.7	6.1	4.2	2021-11-11 14:45:01	6.6	6.9	5.5	2022-11-11 14:45:19	13.5	11	11.4
2020-11-11 16:00:14	4.6	6.1	4.1	2021-11-11 15:00:01	6.5	6.9	5.6	2022-11-11 15:00:19	13.3	10.9	11.4
2020-11-11 16:15:14	4.5	6.1	4.1	2021-11-11 15:15:01	6.4	6.9	5.4	2022-11-11 15:15:19	12.6	11.1	11
2020-11-11 16:30:14	4.5	6	4	2021-11-11 15:30:01	6.3	6.9	5.3	2022-11-11 15:30:19	11.9	10.9	10.7
2020-11-11 16:45:14	4.4	6	4	2021-11-11 15:45:01	6.2	6.9	5.2	2022-11-11 15:45:19	11.3	10.7	10.7
2020-11-11 17:00:14	4.4	6	4	2021-11-11 16:00:01	6.1	6.9	5.3	2022-11-11 16:00:19	10.9	10.6	10.1
2020-11-11 17:15:14	4.3	6	3.9	2021-11-11 16:15:01	6	6.9	5.2	2022-11-11 16:15:19	10.3	10.5	8.5
2020-11-11 17:30:14	4.3	6	4	2021-11-11 16:30:01	5.9	6.9	5.2	2022-11-11 16:30:19	9.6	10.3	7.9
2020-11-11 17:45:14	4.3	6	4	2021-11-11 16:45:01	5.8	6.9	5.1	2022-11-11 16:45:19	8.9	10.1	6.8
2020-11-11 18:00:14	4.3	6	4	2021-11-11 17:00:01	5.8	6.9	5.1	2022-11-11 17:00:19	8.3	10	6.2
2020-11-11 18:15:14	4.4	6	3.9	2021-11-11 17:15:01	5.7	6.9	5	2022-11-11 17:15:19	7.8	9.8	5.7
2020-11-11 18:30:14	4.4	6	3.9	2021-11-11 17:30:01	5.7	6.8	5	2022-11-11 17:30:19	7.3	9.6	5.1
2020-11-11 18:45:14	4.4	6	3.9	2021-11-11 17:45:01	5.6	6.8	5	2022-11-11 17:45:19	7	9.4	5.3
2020-11-11 19:00:14	4.3	5.9	3.9	2021-11-11 18:00:01	5.6	6.8	5	2022-11-11 18:00:19	6.7	9.3	4.6
2020-11-11 19:15:14	4.4	5.9	3.9	2021-11-11 18:15:01	5.6	6.8	4.9	2022-11-11 18:15:19	6.5	9.1	5.1
2020-11-11 19:30:14	4.3	5.9	3.9	2021-11-11 18:30:01	5.5	6.8	4.8	2022-11-11 18:30:19	6.5	9	5
2020-11-11 19:45:14	4.2	5.9	3.7	2021-11-11 18:45:01	5.5	6.8	4.9	2022-11-11 18:45:19	6.4	8.9	5
2020-11-11 20:00:14	4.2	5.8	3.7	2021-11-11 19:00:01	5.5	6.8	4.8	2022-11-11 19:00:19	6.2	8.8	4.6
2020-11-11 20:15:14	4.1	5.8	3.6	2021-11-11 19:15:01	5.5	6.8	4.9	2022-11-11 19:15:19	6.1	8.7	4.4
2020-11-11 20:30:14	4	5.8	3.7	2021-11-11 19:30:01	5.5	6.8	4.9	2022-11-11 19:30:19	6	8.7	4.3
2020-11-11 20:45:14	4.1	5.8	3.6	2021-11-11 19:45:01	5.4	6.8	4.8	2022-11-11 19:45:19	5.9	8.5	4.2
2020-11-11 21:00:14	4.1	5.8	3.7	2021-11-11 20:00:01	5.4	6.8	4.7	2022-11-11 20:00:19	5.8	8.5	3.9
2020-11-11 21:15:14	4.1	5.8	3.7	2021-11-11 20:15:01	5.4	6.8	4.6	2022-11-11 20:15:19	5.7	8.4	3.8
2020-11-11 21:30:14	4.1	5.8	3.7	2021-11-11 20:30:01	5.4	6.8	4.6	2022-11-11 20:30:19	5.6	8.3	3.5
2020-11-11 21:45:14	4.1	5.8	3.7	2021-11-11 20:45:01	5.3	6.8	4.6	2022-11-11 20:45:19	5.5	8.3	3.5
2020-11-11 22:00:14	4.1	5.8	3.7	2021-11-11 21:00:01	5.3	6.7	4.6	2022-11-11 21:00:19	5.4	8.2	3.6
2020-11-11 22:15:14	4.2	5.8	3.7	2021-11-11 21:15:01	5.2	6.7	4.5	2022-11-11 21:15:19	5.3	8.1	2.8
2020-11-11 22:30:14	4.2	5.8	3.7	2021-11-11 21:30:01	5.2	6.7	4.5	2022-11-11 21:30:19	5.1	8.1	2.7
2020-11-11 22:45:14	4.3	5.8	3.7	2021-11-11 21:45:01	5.2	6.7	4.4	2022-11-11 21:45:19	5	8	2.6
2020-11-11 23:00:14	4.2	5.8	3.8	2021-11-11 22:00:01	5.2	6.7	4.3	2022-11-11 22:00:19	4.8	7.9	2.4
2020-11-11 23:15:14	4.3	5.8	3.7	2021-11-11 22:15:01	5.1	6.7	4.3	2022-11-11 22:15:19	4.6	7.8	2.3
2020-11-11 23:30:14	4.3	5.8	3.7	2021-11-11 22:30:01	5.1	6.7	4.3	2022-11-11 22:30:19	4.5	7.7	2.2
2020-11-11 23:45:14	4.3	5.9	3.8	2021-11-11 22:45:01	5.1	6.7	4.4	2022-11-11 22:45:19	4.4	7.7	2.2
2020-11-12 00:00:14	4.3	5.9	3.8	2021-11-11 23:00:01	5.1	6.7	4.3	2022-11-11 23:00:19	4.4	7.6	2.1
2020-11-12 00:15:14	4.3	5.9	3.8	2021-11-11 23:15:01	5	6.7	4.2	2022-11-11 23:15:19	4.4	7.6	2.1
2020-11-12 00:30:14	4.3	5.9	3.8	2021-11-11 23:30:01	5	6.7	4.1	2022-11-11 23:30:19	4.4	7.5	2.1
2020-11-12 00:45:14	4.4	5.9	3.9	2021-11-11 23:45:01	5	6.7	4.2	2022-11-11 23:45:19	4.4	7.5	1.9
2020-11-12 01:00:14	4.4	5.9	4	2021-11-12 00:00:01	5	6.7	4.2	2022-11-12 00:00:19	4.3	7.4	2.1
2020-11-12 01:15:14	4.5	5.9	4	2021-11-12 00:15:01	5	6.7	4.2	2022-11-12 00:15:19	4.3	7.3	2.1
2020-11-12 01:30:14	4.5	6	3.9	2021-11-12 00:30:01	4.9	6.7	4	2022-11-12 00:30:19	4.3	7.3	1.9
2020-11-12 01:45:14	4.4	6	3.8	2021-11-12 00:45:01	4.9	6.7	4	2022-11-12 00:45:19	4.3	7.2	1.8
2020-11-12 02:00:14	4.4	6	3.9	2021-11-12 01:00:01	4.9	6.7	4	2022-11-12 01:00:19	4.2	7.2	1.9
2020-11-12 02:15:14	4.3	6	3.9	2021-11-12 01:15:01	4.9	6.6	4	2022-11-12 01:15:19	4.2	7.2	1.9
2020-11-12 02:30:14	4.4	6	3.9	2021-11-12 01:30:01	4.8	6.6	3.8	2022-11-12 01:30:19	4.2	7.1	2
2020-11-12 02:45:14	4.4	5.9	4.2	2021-11-12 01:45:01	4.7	6.6	3.8	2022-11-12 01:45:19	4.2	7.1	1.8
2020-11-12 03:00:14	4.5	5.9	4.3	2021-11-12 02:00:01	4.6	6.6	3.8	2022-11-12 02:00:19	4.2	7.1	1.7
2020-11-12 03:15:14	4.5	5.9	4.3	2021-11-12 02:15:01	4.6	6.6	3.7	2022-11-12 02:15:19	4.1	7	1.7
2020-11-12 03:30:14	4.6	5.9	4.3	2021-11-12 02:30:01	4.5	6.5	3.6	2022-11-12 02:30:19	4	7	1.5
2020-11-12 03:45:14	4.6	5.9	4.4	2021-11-12 02:45:01	4.5	6.5	3.6	2022-11-12 02:45:19	4	7	1.5
2020-11-12 04:00:14	4.6	5.9	4.3	2021-11-12 03:00:01	4.5	6.5	3.6	2022-11-12 03:00:19	3.8	6.9	1.2
2020-11-12 04:15:14	4.6	5.9	4.3	2021-11-12 03:15:01	4.5	6.5	3.6	2022-11-12 03:15:19	3.7	6.9	1.1
2020-11-12 04:30:14	4.7	5.9	4.4	2021-11-12 03:30:01	4.5	6.5	3.4	2022-11-12 03:30:19	3.6	6.8	0.9
2020-11-12 04:45:14	4.7	5.9	4.4	2021-11-12 03:45:01	4.4	6.5	3.3	2022-11-12 03:45:19	3.5	6.8	0.7
2020-11-12 05:00:14	4.7	6	4.4	2021-11-12 04:00:01	4.3	6.5	3.2	2022-11-12 04:00:19	3.4	6.7	0.9
2020-11-12 05:15:14	4.7	6	4.4	2021-11-12 04:15:01	4.2	6.4	3.2	2022-11-12 04:15:19	3.4	6.7	0.6
2020-11-12 05:30:14	4.8	6	4.4	2021-11-12 04:30:01	4.2	6.4	3.2	2022-11-12 04:30:19	3.3	6.6	0.8
2020-11-12 05:45:14	4.7	6	4.4	2021-11-12 04:45:01	4.2	6.4	3.2	2022-11-12 04:45:19	3.3	6.6	0.5
2020-11-12 06:00:14	4.7	6	4.4	2021-11-12 05:00:01	4.1	6.4	3.1	2022-11-12 05:00:19	3.3	6.6	0.8
2020-11-12 06:15:14	4.6	6	4.4	2021-11-12 05:15:01	4.1	6.4	3	2022-11-12 05:15:19	3.3	6.5	1
2020-11-12 06:30:14	4.6	5.9	4.3	2021-11-12 05:30:01	4	6.4	2.7	2022-11-12 05:30:19	3.3	6.5	0.8
2020-11-12 06:45:14	4.6	5.9	4.3	2021-11-12 05:45:01	3.9	6.3	2.8	2022-11-12 05:45:19	3.3	6.4	0.8
2020-11-12 07:00:14	4.6	5.9	4.3	2021-11-12 06:00:01	3.8	6.3	2.7	2022-11-12 06:00:19	3.3	6.4	0.7
2020-11-12 07:15:14	4.6	5.9	4.3	2021-11-12 06:15:01	3.8	6.3	2.7	2022-11-12 06:15:19	3.3	6.4	0.7
2020-11-12 07:30:14	4.6	5.9	4.3	2021-11-12 06:30:01	3.8	6.3	2.6	2022-11-12 06:30:19	3.3	6.4	0.5
2020-11-12 07:45:14	4.6	5.9	4.4	2021-11-12 06:45:01	3.7	6.2	2.6	2022-11-12 06:45:19	3.2	6.4	0.5
2020-11-12 08:00:14	4.7	5.9	4.5	2021-11-12 07:00:01	3.7	6.2	2.4	2022-11-12 07:00:19	3.2	6.3	0.5
2020-11-12 08:15:14	4.9	6	4.5	2021-11-12 07:15:01	3.6	6.2	2.4	2022-11-12 07:15:19	3.2	6.3	0.4
2020-11-12 08:30:14	5	6	4.7	2021-11-12 07:30:01	3.5	6.2	2.4	2022-11-12 07:30:19	3.3	6.3	0.8
2020-11-12 08:45:14	5.1	6	4.8	2021-11-12 07:45:01	3.6	6.1	2.5	2022-11-12 07:45:19	3.5	6.3	1.6
2020-11-12 09:00:14	5.2	6.1	4.8	2021-11-12 08:00:01	3.6	6.1	2.6	2022-11-12 08:00:19	3.9	6.4	2.3
2020-11-12 09:15:14	5.3	6.2	4.9	2021-11-12 08:15:01	3.7	6.1	2.7	2022-11-12 08:15:19	4.3	6.4	3.1
2020-11-12 09:30:14	5.5	6.2	5	2021-11-12 08:30:01	3.7	6.2	2.6	2022-11-12 08:30:19	4.9	6.6	3.8
2020-11-12 09:45:14	5.7	6.3	5.2	2021-11-12 08:45:01	3.7	6.2	2.6	2022-11-12 08:45:19	5.4	6.5	3.8
2020-11-12 10:00:14	5.9	6.4	5.4	2021-11-12 09:00:01	3.7	6.1	2.7	2022-11-12 09:00:19	5.7	6.8	4
2020-11-12 10:15:14	6.3	6.5	5.7	2021-11-12 09:15:01	3.8	6.2	2.8	2022-11-12 09:15:19	6.4	6.9	4.5
2020-11-12 10:30:14	6.6	6.7	6.1	2021-11-12 09:30:01	3.9	6.2	3	2022-11-12 09:30:19	6.7	7	4.6
2020-11-12 10:45:14	7.2	6.9	6.7	2021-11-12 09:45:01	4.1	6.2	3.1	2022-11-12 09:45:19	7.2	7.2	5.2
2020-11-12 11:00:14	7.8	7.1	6.8	2021-11-12 10:00:01	4.2	6.2	3	2022-11-12 10:00:19	7.9	7.4	5.9
2020-11-12 11:15:14	8.7	7.5	7.5	2021-11-12 10:15:01	4.3	6.2	3	2022-11-12 10:15:19	8.7	7.6	6.6
2020-11-12 11:30:14	10.1	8	7.4	2021-11-12 10:30:01	4.4	6.2	3	2022-11-12 10:30:19	9.7	7.9	7.6
2020-11-12 11:45:14	13.6	8.6	9	2021-11-12 10:45:01	4.5	6.3	3	2022-11-12 10:45:19	9.8	7.6	7.7
2020-11-12 12:00:14	17.2	9.4	9.4	2021-11-12 11:00:01	4.5	6.3	3.1	2022-11-12 11:00:19	10.6	7.5	8.4
2020-11-12 12:15:14	17.4	10.5	9.1	2021-11-12 11:15:01	4.4	6.3	2.9	2022-11-12 11:15:19	11.1	7.5	9.3
2020-11-12 12:30:14	15.4	10.7	8.9	2021-11-12 11:30:01	4.4	6.3	3	2022-11-12 11:30:19	11.4	8.2	9.7
2020-11-12 12:45:14	19.1	10.6	10.8	2021-11-12 11:45:01	4.5	6.3	3.3	2022-11-12 11:45:19	12	8.5	9.9
2020-11-12 13:00:14	19.2	12	10	2021-11-12 12:00:01	4.7	6.3	3.5	2022-11-12 12:00:19	12.4	8.4	10.5
2020-11-12 13:15:14	18.4	11.9	10.3	2021-11-12 12:15:01	4.8	6.3	3.5	2022-11-12 12:15:19	12.9	8.5	10.6
2020-11-12 13:30:14	18.6	11.8	10.9	2021-11-12 12:30:01	4.8	6.3	3.7	2022-11-12 12:30:19	13.1	8.8	10.6
2020-11-12 13:45:14	18.4	11.8	11.3	2021-11-12 12:45:01	4.9	6.3	3.7	2022-11-12 12:45:19	13.4	8.9	11
2020-11-12 14:00:14	19	12.3	11.5	2021-11-12 13:00:01	4.9	6.4	3.7	2022-11-12 13:00:19	13.8	9.6	11.2
2020-11-12 14:15:14	17.3	12.7	11.3	2021-11-12 13:15:01	5	6.3	3.9	2022-11-12 13:15:19	14	9.5	11.5
2020-11-12 14:30:14	16	12.6	10.7	2021-11-12 13:30:01	5	6.4	3.8	2022-11-12 13:30:19	14.2	9.5	11.7
2020-11-12 14:45:14	14.6	12.3	10.4	2021-11-12 13:45:01	5	6.4	3.9	2022-11-12 13:45:19	14.2	9.8	11.3
2020-11-12 15:00:14	13.3	12.1	9.9	2021-11-12 14:00:01	5.1	6.4	4.1	2022-11-12 14:00:19	14.4	9.9	12
2020-11-12 15:15:14	11.3	11.5	9.4	2021-11-12 14:15:01	5.2	6.4	4	2022-11-12 14:15:19	14.5	9.6	12.4
2020-11-12 15:30:14	10.1	10.8	8.7	2021-11-12 14:30:01	5.2	6.4	4.1	2022-11-12 14:30:19	14.4	10	12.2
2020-11-12 15:45:14	9	10.3	8	2021-11-12 14:45:01	5.1	6.4	4.3	2022-11-12 14:45:19	14.3	10.4	11.9
2020-11-12 16:00:14	8	9.8	7.6	2021-11-12 15:00:01	5.1	6.4	4.2	2022-11-12 15:00:19	13.8	10.5	11.4
2020-11-12 16:15:14	7.3	9.3	7	2021-11-12 15:15:01	5	6.4	4.2	2022-11-12 15:15:19	12.8	10.6	10.4
2020-11-12 16:30:14	6.7	8.9	6.4	2021-11-12 15:30:01	4.9	6.4	4.2	2022-11-12 15:30:19	11.7	10.5	10.1
2020-11-12 16:45:14	6.2	8.5	6.2	2021-11-12 15:45:01	4.9	6.4	4.1	2022-11-12 15:45:19	10.7	10.4	8.8
2020-11-12 17:00:14	6	8.3	6.4	2021-11-12 16:00:01	4.9	6.4	4.2	2022-11-12 16:00:19	9.8	10.2	7.6
2020-11-12 17:15:14	5.9	8	6.1	2021-11-12 16:15:01	4.8	6.4	4.2	2022-11-12 16:15:19	9.1	10	6.4
2020-11-12 17:30:14	5.8	7.8	5.8	2021-11-12 16:30:01	4.8	6.4	4.1	2022-11-12 16:30:19	8.4	9.8	5.8
2020-11-12 17:45:14	5.4	7.7	5.4	2021-11-12 16:45:01	4.8	6.4	4.2	2022-11-12 16:45:19	7.7	9.5	4.7
2020-11-12 18:00:14	5.1	7.5	5.2	2021-11-12 17:00:01	4.7	6.4	4.2	2022-11-12 17:00:19	7.1	9.3	5
2020-11-12 18:15:14	4.9	7.3	5.1	2021-11-12 17:15:01	4.7	6.4	3.9	2022-11-12 17:15:19	6.6	9.1	4.2
2020-11-12 18:30:14	4.4	7.1	3.8	2021-11-12 17:30:01	4.6	6.4	3.9	2022-11-12 17:30:19	6.3	8.9	3.9
2020-11-12 18:45:14	4	6.9	4.1	2021-11-12 17:45:01	4.6	6.3	4	2022-11-12 17:45:19	6	8.8	3.5
2020-11-12 19:00:14	3.8	6.8	4.2	2021-11-12 18:00:01	4.5	6.3	3.9	2022-11-12 18:00:19	5.7	8.6	3.2
2020-11-12 19:15:14	3.4	6.6	3.1	2021-11-12 18:15:01	4.5	6.3	3.9	2022-11-12 18:15:19	5.5	8.5	2.8
2020-11-12 19:30:14	2.7	6.4	2.4	2021-11-12 18:30:01	4.5	6.3	3.9	2022-11-12 18:30:19	5.3	8.3	2.6
2020-11-12 19:45:14	2.2	6.2	2.4	2021-11-12 18:45:01	4.4	6.3	3.7	2022-11-12 18:45:19	5.1	8.2	2.8
2020-11-12 20:00:14	1.9	6	2.6	2021-11-12 19:00:01	4.4	6.3	3.8	2022-11-12 19:00:19	4.9	8.1	2.6
2020-11-12 20:15:14	1.6	5.8	2.1	2021-11-12 19:15:01	4.4	6.3	3.8	2022-11-12 19:15:19	4.9	8	2
2020-11-12 20:30:14	1.4	5.6	2.1	2021-11-12 19:30:01	4.3	6.2	3.8	2022-11-12 19:30:19	4.7	7.8	1.7
2020-11-12 20:45:14	1.4	5.5	2.6	2021-11-12 19:45:01	4.3	6.2	3.8	2022-11-12 19:45:19	4.5	7.8	1.5
2020-11-12 21:00:14	2.1	5.5	2.8	2021-11-12 20:00:01	4.3	6.2	3.8	2022-11-12 20:00:19	4.3	7.7	1.5
2020-11-12 21:15:14	2.5	5.5	3	2021-11-12 20:15:01	4.3	6.2	3.8	2022-11-12 20:15:19	4.1	7.5	1.3
2020-11-12 21:30:14	2.9	5.5	3.1	2021-11-12 20:30:01	4.3	6.2	3.7	2022-11-12 20:30:19	4	7.4	1.2
2020-11-12 21:45:14	3.1	5.6	3.4	2021-11-12 20:45:01	4.3	6.2	3.7	2022-11-12 20:45:19	3.8	7.4	1.3
2020-11-12 22:00:14	3.5	5.6	3.8	2021-11-12 21:00:01	4.2	6.2	3.7	2022-11-12 21:00:19	3.8	7.3	0.8
2020-11-12 22:15:14	3.9	5.7	4.2	2021-11-12 21:15:01	4.2	6.2	3.7	2022-11-12 21:15:19	3.7	7.2	0.7
2020-11-12 22:30:14	4.2	5.8	4.4	2021-11-12 21:30:01	4.2	6.2	3.7	2022-11-12 21:30:19	3.6	7.1	0.4
2020-11-12 22:45:14	4.4	5.9	4.5	2021-11-12 21:45:01	4.2	6.1	3.6	2022-11-12 21:45:19	3.4	7	0.2
2020-11-12 23:00:14	4.7	5.9	4.9	2021-11-12 22:00:01	4.2	6.1	3.6	2022-11-12 22:00:19	3.3	6.9	0.2
2020-11-12 23:15:14	4.9	6	5.2	2021-11-12 22:15:01	4.2	6.1	3.6	2022-11-12 22:15:19	3.2	6.8	0
2020-11-12 23:30:14	5.1	6	5.2	2021-11-12 22:30:01	4.2	6.1	3.6	2022-11-12 22:30:19	3.1	6.8	0.2
2020-11-12 23:45:14	5.3	6.1	5.3	2021-11-12 22:45:01	4.2	6.1	3.6	2022-11-12 22:45:19	3.1	6.7	0.2
2020-11-13 00:00:14	5.4	6.2	5.4	2021-11-12 23:00:01	4.2	6.1	3.6	2022-11-12 23:00:19	3.1	6.7	-0.1
2020-11-13 00:15:14	5.5	6.2	5.5	2021-11-12 23:15:01	4.2	6.1	3.6	2022-11-12 23:15:19	3	6.6	-0.2
2020-11-13 00:30:14	5.5	6.3	5.5	2021-11-12 23:30:01	4.2	6.1	3.6	2022-11-12 23:30:19	2.8	6.5	-0.4
2020-11-13 00:45:14	5.6	6.3	5.6	2021-11-12 23:45:01	4.2	6.1	3.6	2022-11-12 23:45:19	2.7	6.4	-0.6
2020-11-13 01:00:14	5.6	6.3	5.5	2021-11-13 00:00:01	4.2	6.1	3.5	2022-11-13 00:00:19	2.6	6.4	-0.7
2020-11-13 01:15:14	5.6	6.3	5.6	2021-11-13 00:15:01	4.2	6.1	3.5	2022-11-13 00:15:19	2.5	6.3	-0.8
2020-11-13 01:30:14	5.6	6.4	5.7	2021-11-13 00:30:01	4.2	6.1	3.5	2022-11-13 00:30:19	2.4	6.2	-0.8
2020-11-13 01:45:14	5.7	6.4	5.8	2021-11-13 00:45:01	4.2	6.1	3.5	2022-11-13 00:45:19	2.4	6.1	-0.9
2020-11-13 02:00:14	5.7	6.4	5.5	2021-11-13 01:00:01	4.2	6.1	3.5	2022-11-13 01:00:19	2.3	6.1	-1.1
2020-11-13 02:15:14	5.6	6.4	5.5	2021-11-13 01:15:01	4.2	6.1	3.5	2022-11-13 01:15:19	2.2	6	-1.2
2020-11-13 02:30:14	5.4	6.4	5.1	2021-11-13 01:30:01	4.2	6.1	3.4	2022-11-13 01:30:19	2	5.9	-1.4
2020-11-13 02:45:14	5.2	6.4	4.7	2021-11-13 01:45:01	4.1	6.1	3.4	2022-11-13 01:45:19	2	5.9	-1.3
2020-11-13 03:00:14	5	6.4	4.9	2021-11-13 02:00:01	4.1	6.1	3.2	2022-11-13 02:00:19	2	5.9	-1.3
2020-11-13 03:15:14	4.9	6.3	4.3	2021-11-13 02:15:01	4	6.1	3.2	2022-11-13 02:15:19	2	5.8	-1.4
2020-11-13 03:30:14	4.5	6.3	4.3	2021-11-13 02:30:01	4	6.1	3.3	2022-11-13 02:30:19	1.9	5.7	-1.4
2020-11-13 03:45:14	4.5	6.2	4.3	2021-11-13 02:45:01	4	6.1	3.1	2022-11-13 02:45:19	1.8	5.7	-1.7
2020-11-13 04:00:14	4.6	6.2	4.4	2021-11-13 03:00:01	4	6.1	3.1	2022-11-13 03:00:19	1.7	5.6	-1.8
2020-11-13 04:15:14	4.7	6.2	4.5	2021-11-13 03:15:01	3.9	6.1	3.2	2022-11-13 03:15:19	1.6	5.6	-1.9
2020-11-13 04:30:14	4.8	6.2	4.6	2021-11-13 03:30:01	3.9	6.1	3.1	2022-11-13 03:30:19	1.6	5.5	-1.8
2020-11-13 04:45:14	4.7	6.2	4	2021-11-13 03:45:01	3.9	6	3.1	2022-11-13 03:45:19	1.6	5.4	-1.9
2020-11-13 05:00:14	3.9	6.1	3.4	2021-11-13 04:00:01	3.9	6	3.1	2022-11-13 04:00:19	1.5	5.4	-2
2020-11-13 05:15:14	3.1	5.9	3	2021-11-13 04:15:01	3.8	6	3.1	2022-11-13 04:15:19	1.4	5.3	-2.2
2020-11-13 05:30:14	2.6	5.7	2.4	2021-11-13 04:30:01	3.8	6	2.9	2022-11-13 04:30:19	1.3	5.3	-2
2020-11-13 05:45:14	2.5	5.6	2.6	2021-11-13 04:45:01	3.8	6	2.9	2022-11-13 04:45:19	1.3	5.2	-2.1
2020-11-13 06:00:14	2.1	5.5	2.3	2021-11-13 05:00:01	3.7	6	2.8	2022-11-13 05:00:19	1.4	5.2	-2.2
2020-11-13 06:15:14	1.7	5.3	1.7	2021-11-13 05:15:01	3.7	6	2.7	2022-11-13 05:15:19	1.4	5.2	-2.2
2020-11-13 06:30:14	1.3	5.1	1.9	2021-11-13 05:30:01	3.6	6	2.7	2022-11-13 05:30:19	1.3	5.1	-2.1
2020-11-13 06:45:14	1	5	1.4	2021-11-13 05:45:01	3.5	5.9	2.7	2022-11-13 05:45:19	1.3	5.1	-2.2
2020-11-13 07:00:14	0.9	4.8	1	2021-11-13 06:00:01	3.5	5.9	2.7	2022-11-13 06:00:19	1.3	5.1	-2.1
2020-11-13 07:15:14	0.8	4.8	1.2	2021-11-13 06:15:01	3.5	5.9	2.7	2022-11-13 06:15:19	1.3	5	-1.7
2020-11-13 07:30:14	0.8	4.7	1.4	2021-11-13 06:30:01	3.6	5.9	2.7	2022-11-13 06:30:19	1.4	5	-1.2
2020-11-13 07:45:14	1.5	4.7	2.1	2021-11-13 06:45:01	3.6	5.9	2.6	2022-11-13 06:45:19	1.6	5	-0.8
2020-11-13 08:00:14	2.6	5.1	3.1	2021-11-13 07:00:01	3.6	5.9	2.7	2022-11-13 07:00:19	1.8	5	-0.6
2020-11-13 08:15:14	4.2	5.4	4.4	2021-11-13 07:15:01	3.7	5.9	2.7	2022-11-13 07:15:19	2	5	-0.6
2020-11-13 08:30:14	5.8	5.8	5.4	2021-11-13 07:30:01	3.7	5.9	2.7	2022-11-13 07:30:19	2.1	5	-0.3
2020-11-13 08:45:14	6.8	6	6	2021-11-13 07:45:01	3.8	5.9	2.9	2022-11-13 07:45:19	2.2	5	-0.2
2020-11-13 09:00:14	7.2	6.6	6	2021-11-13 08:00:01	3.9	5.9	3	2022-11-13 08:00:19	2.3	5	0
2020-11-13 09:15:14	10.5	7.3	7.4	2021-11-13 08:15:01	4	6	3.1	2022-11-13 08:15:19	2.4	5.1	0.2
2020-11-13 09:30:14	12.7	8.6	7.3	2021-11-13 08:30:01	4.1	6	3.2	2022-11-13 08:30:19	2.6	5.1	0.3
2020-11-13 09:45:14	14.9	9.2	8.7	2021-11-13 08:45:01	4.3	6	3.3	2022-11-13 08:45:19	2.8	5.1	0.7
2020-11-13 10:00:14	17.3	10.4	9.6	2021-11-13 09:00:01	4.4	6	3.3	2022-11-13 09:00:19	3	5.2	1.1
2020-11-13 10:15:14	16.7	11.2	10.2	2021-11-13 09:15:01	4.6	6.1	3.4	2022-11-13 09:15:19	3.2	5.2	1.4
2020-11-13 10:30:14	17.4	11.5	10.6	2021-11-13 09:30:01	4.7	6.1	3.6	2022-11-13 09:30:19	3.4	5.3	1.4
2020-11-13 10:45:14	18.8	11.4	11.3	2021-11-13 09:45:01	4.8	6.1	3.6	2022-11-13 09:45:19	3.6	5.3	2.1
2020-11-13 11:00:14	18.1	11.6	11.1	2021-11-13 10:00:01	5.2	6.2	4.3	2022-11-13 10:00:19	4	5.4	3.2
2020-11-13 11:15:14	18.5	11.6	12.1	2021-11-13 10:15:01	6	6.3	5	2022-11-13 10:15:19	4.4	5.5	4.1
2020-11-13 11:30:14	19.6	11.7	13.3	2021-11-13 10:30:01	6.6	6.4	5.1	2022-11-13 10:30:19	4.9	5.6	4.7
2020-11-13 11:45:14	21.3	12.8	14.1	2021-11-13 10:45:01	7.2	6.5	5.9	2022-11-13 10:45:19	5.3	5.8	5.4
2020-11-13 12:00:14	22.4	13.2	14.6	2021-11-13 11:00:01	7.6	6.6	5.6	2022-11-13 11:00:19	5.8	5.9	6.3
2020-11-13 12:15:14	24.5	13.3	15.8	2021-11-13 11:15:01	8	6.6	6.5	2022-11-13 11:15:19	6.3	5.9	6.8
2020-11-13 12:30:14	26.1	13.2	16.4	2021-11-13 11:30:01	9	6.5	7.4	2022-11-13 11:30:19	6.9	6.1	6.4
2020-11-13 12:45:14	26.8	14.7	17	2021-11-13 11:45:01	10.7	6.5	7.7	2022-11-13 11:45:19	7.9	6.1	7.2
2020-11-13 13:00:14	27.5	16.6	16.4	2021-11-13 12:00:01	12.1	6.3	8.2	2022-11-13 12:00:19	8.9	6.1	7.9
2020-11-13 13:15:14	21.9	16.2	14	2021-11-13 12:15:01	13.1	6.2	9.4	2022-11-13 12:15:19	10.4	6.1	9
2020-11-13 13:30:14	21.4	14.2	15.2	2021-11-13 12:30:01	14.7	6.4	9	2022-11-13 12:30:19	11.9	6.2	9.7
2020-11-13 13:45:14	23.7	14.5	16.1	2021-11-13 12:45:01	13.1	8	7	2022-11-13 12:45:19	12.8	6.8	10.5
2020-11-13 14:00:14	23.6	15.3	16	2021-11-13 13:00:01	11.2	8	7	2022-11-13 13:00:19	13.7	8.8	10.3
2020-11-13 14:15:14	22	15.8	15.7	2021-11-13 13:15:01	10.3	7.9	7.1	2022-11-13 13:15:19	14	7.5	10.6
2020-11-13 14:30:14	21	15.3	15.5	2021-11-13 13:30:01	9.7	7.9	6.5	2022-11-13 13:30:19	14.6	7.7	11.3
2020-11-13 14:45:14	20.1	15.5	14.8	2021-11-13 13:45:01	9.1	7.7	6.3	2022-11-13 13:45:19	14.7	8.4	11
2020-11-13 15:00:14	18.4	14.7	14.4	2021-11-13 14:00:01	8.7	7.6	6.6	2022-11-13 14:00:19	14.3	9.5	10.3
2020-11-13 15:15:14	16.2	14.1	13.7	2021-11-13 14:15:01	8.9	7.5	7.2	2022-11-13 14:15:19	13.7	9.1	10.3
2020-11-13 15:30:14	14.9	13.4	13.4	2021-11-13 14:30:01	9.5	6.5	8.4	2022-11-13 14:30:19	13.1	8.9	10.3
2020-11-13 15:45:14	13.9	12.8	13	2021-11-13 14:45:01	10	7.3	8.1	2022-11-13 14:45:19	12.4	9.6	9.7
2020-11-13 16:00:14	12.9	12.3	12.2	2021-11-13 15:00:01	9.8	7.6	7.8	2022-11-13 15:00:19	11.6	9.5	9.4
2020-11-13 16:15:14	11.9	11.8	11.6	2021-11-13 15:15:01	9.2	7.8	6.8	2022-11-13 15:15:19	10.5	9.3	9.1
2020-11-13 16:30:14	10.9	11.4	10.8	2021-11-13 15:30:01	8.6	7.8	6.6	2022-11-13 15:30:19	9.6	9.2	8.7
2020-11-13 16:45:14	10.1	11	10	2021-11-13 15:45:01	7.9	7.7	6	2022-11-13 15:45:19	9.1	9	8.4
2020-11-13 17:00:14	9.2	10.6	8.9	2021-11-13 16:00:01	7.3	7.6	5.4	2022-11-13 16:00:19	8.6	8.8	8.3
2020-11-13 17:15:14	8.5	10.2	8.5	2021-11-13 16:15:01	6.5	7.5	4.9	2022-11-13 16:15:19	8.3	8.6	7.9
2020-11-13 17:30:14	8.4	9.8	9.2	2021-11-13 16:30:01	5.8	7.4	4.4	2022-11-13 16:30:19	8	8.5	8.2
2020-11-13 17:45:14	8.1	9.6	7.9	2021-11-13 16:45:01	5.2	7.3	4.2	2022-11-13 16:45:19	7.8	8.3	7.6
2020-11-13 18:00:14	7.5	9.3	7.8	2021-11-13 17:00:01	4.9	7.2	4.2	2022-11-13 17:00:19	7.6	8.2	7.6
2020-11-13 18:15:14	7	9.1	7.4	2021-11-13 17:15:01	4.8	7.1	4	2022-11-13 17:15:19	7.4	8.2	7.3
2020-11-13 18:30:14	6.7	8.8	7.5	2021-11-13 17:30:01	4.5	7	4	2022-11-13 17:30:19	7.3	8.1	7
2020-11-13 18:45:14	6.9	8.7	8	2021-11-13 17:45:01	4.5	6.9	4	2022-11-13 17:45:19	7.1	8	7
2020-11-13 19:00:14	7.4	8.6	8.2	2021-11-13 18:00:01	4.5	6.9	4.2	2022-11-13 18:00:19	6.9	7.9	7
2020-11-13 19:15:14	7.7	8.6	8.3	2021-11-13 18:15:01	4.6	6.8	4.3	2022-11-13 18:15:19	7	7.8	7.3
2020-11-13 19:30:14	7.8	8.6	7.8	2021-11-13 18:30:01	4.7	6.8	4.2	2022-11-13 18:30:19	7.2	7.8	7.4
2020-11-13 19:45:14	7.6	8.5	7.8	2021-11-13 18:45:01	4.7	6.8	4.3	2022-11-13 18:45:19	7.2	7.8	7.4
2020-11-13 20:00:14	7.6	8.5	8.1	2021-11-13 19:00:01	4.9	6.7	4.5	2022-11-13 19:00:19	7.3	7.8	7.3
2020-11-13 20:15:14	7.7	8.4	8.1	2021-11-13 19:15:01	5	6.7	4.3	2022-11-13 19:15:19	7.2	7.8	7.1
2020-11-13 20:30:14	7.7	8.4	7.7	2021-11-13 19:30:01	5	6.7	4.1	2022-11-13 19:30:19	7.2	7.8	7.2
2020-11-13 20:45:14	7.1	8.3	7.2	2021-11-13 19:45:01	5	6.7	4.2	2022-11-13 19:45:19	7.2	7.8	7.1
2020-11-13 21:00:14	6.3	8.1	7	2021-11-13 20:00:01	5	6.7	4.3	2022-11-13 20:00:19	7.2	7.7	7.2
2020-11-13 21:15:14	6.1	8	7.1	2021-11-13 20:15:01	5	6.7	4.1	2022-11-13 20:15:19	7.2	7.7	7.2
2020-11-13 21:30:14	6	7.9	6.9	2021-11-13 20:30:01	5	6.7	4.2	2022-11-13 20:30:19	7.2	7.7	7.1
2020-11-13 21:45:14	6.1	7.8	6.8	2021-11-13 20:45:01	5	6.7	4.4	2022-11-13 20:45:19	7.2	7.7	6.9
2020-11-13 22:00:14	6.2	7.8	6.8	2021-11-13 21:00:01	5	6.7	4.4	2022-11-13 21:00:19	7.1	7.7	6.6
2020-11-13 22:15:14	6.1	7.8	6.9	2021-11-13 21:15:01	5	6.7	4.3	2022-11-13 21:15:19	6.9	7.7	6.1
2020-11-13 22:30:14	5.9	7.6	6.4	2021-11-13 21:30:01	5.1	6.7	4.5	2022-11-13 21:30:19	6.8	7.6	6.2
2020-11-13 22:45:14	5.6	7.6	6.1	2021-11-13 21:45:01	5.1	6.7	4.5	2022-11-13 21:45:19	6.6	7.6	6
2020-11-13 23:00:14	5.2	7.4	5.7	2021-11-13 22:00:01	5.1	6.7	4.5	2022-11-13 22:00:19	6.5	7.6	6
2020-11-13 23:15:14	5.1	7.3	6.2	2021-11-13 22:15:01	5.2	6.7	4.6	2022-11-13 22:15:19	6.3	7.5	5.7
2020-11-13 23:30:14	5.6	7.3	6.4	2021-11-13 22:30:01	5.2	6.7	4.4	2022-11-13 22:30:19	6.2	7.5	5.8
2020-11-13 23:45:14	5.8	7.3	6.4	2021-11-13 22:45:01	5.2	6.7	4.4	2022-11-13 22:45:19	6.1	7.5	5.9
2020-11-14 00:00:14	5.9	7.3	6.3	2021-11-13 23:00:01	5.2	6.7	4.4	2022-11-13 23:00:19	6.1	7.4	5.8
2020-11-14 00:15:14	6	7.3	6.4	2021-11-13 23:15:01	5.2	6.7	4.5	2022-11-13 23:15:19	6	7.4	5.5
2020-11-14 00:30:14	6.1	7.3	6.4	2021-11-13 23:30:01	5.3	6.7	4.6	2022-11-13 23:30:19	5.9	7.4	5.5
2020-11-14 00:45:14	6.3	7.3	6.6	2021-11-13 23:45:01	5.3	6.7	4.5	2022-11-13 23:45:19	5.8	7.3	5.3
2020-11-14 01:00:14	6.3	7.4	6.8	2021-11-14 00:00:01	5.3	6.7	4.6	2022-11-14 00:00:19	5.7	7.3	5.1
2020-11-14 01:15:14	6.4	7.4	6.6	2021-11-14 00:15:01	5.3	6.7	4.6	2022-11-14 00:15:19	5.7	7.2	5.3
2020-11-14 01:30:14	6.6	7.4	6.9	2021-11-14 00:30:01	5.3	6.7	4.6	2022-11-14 00:30:19	5.7	7.2	5.1
2020-11-14 01:45:14	6.7	7.4	7	2021-11-14 00:45:01	5.4	6.7	4.7	2022-11-14 00:45:19	5.6	7.1	5.5
2020-11-14 02:00:14	6.8	7.4	6.9	2021-11-14 01:00:01	5.4	6.8	4.7	2022-11-14 01:00:19	5.6	7.1	5.3
2020-11-14 02:15:14	6.8	7.5	7	2021-11-14 01:15:01	5.4	6.7	4.8	2022-11-14 01:15:19	5.5	7.1	5.2
2020-11-14 02:30:14	6.9	7.5	7.1	2021-11-14 01:30:01	5.5	6.7	4.7	2022-11-14 01:30:19	5.5	7.1	5.4
2020-11-14 02:45:14	7	7.5	7.1	2021-11-14 01:45:01	5.5	6.7	4.7	2022-11-14 01:45:19	5.5	7	5.2
2020-11-14 03:00:14	7	7.5	7.1	2021-11-14 02:00:01	5.5	6.8	4.8	2022-11-14 02:00:19	5.4	7	5.2
2020-11-14 03:15:14	7	7.5	7.2	2021-11-14 02:15:01	5.5	6.8	4.9	2022-11-14 02:15:19	5.4	7	5.1
2020-11-14 03:30:14	7	7.5	7.3	2021-11-14 02:30:01	5.6	6.8	4.8	2022-11-14 02:30:19	5.4	6.9	4.9
2020-11-14 03:45:14	7.2	7.5	7.5	2021-11-14 02:45:01	5.6	6.8	4.7	2022-11-14 02:45:19	5.3	6.9	4.8
2020-11-14 04:00:14	7.3	7.6	7.5	2021-11-14 03:00:01	5.5	6.8	4.8	2022-11-14 03:00:19	5.2	6.9	4.7
2020-11-14 04:15:14	7.3	7.6	7.6	2021-11-14 03:15:01	5.5	6.8	4.8	2022-11-14 03:15:19	5.2	6.9	4.9
2020-11-14 04:30:14	7.4	7.6	7.6	2021-11-14 03:30:01	5.5	6.8	4.9	2022-11-14 03:30:19	5.2	6.8	4.6
2020-11-14 04:45:14	7.5	7.7	7.7	2021-11-14 03:45:01	5.5	6.8	4.9	2022-11-14 03:45:19	5.2	6.8	4.8
2020-11-14 05:00:14	7.5	7.6	7.8	2021-11-14 04:00:01	5.5	6.8	4.9	2022-11-14 04:00:19	5.1	6.8	4.6
2020-11-14 05:15:14	7.7	7.7	8.1	2021-11-14 04:15:01	5.6	6.8	4.9	2022-11-14 04:15:19	5.1	6.8	4.9
2020-11-14 05:30:14	7.7	7.7	8	2021-11-14 04:30:01	5.6	6.8	4.9	2022-11-14 04:30:19	5.1	6.7	5
2020-11-14 05:45:14	7.8	7.7	8.3	2021-11-14 04:45:01	5.6	6.8	4.9	2022-11-14 04:45:19	5.1	6.7	4.9
2020-11-14 06:00:14	7.9	7.7	8.6	2021-11-14 05:00:01	5.6	6.8	4.9	2022-11-14 05:00:19	5.1	6.7	4.5
2020-11-14 06:15:14	8.1	7.8	8.4	2021-11-14 05:15:01	5.6	6.8	4.8	2022-11-14 05:15:19	5.1	6.7	4.6
2020-11-14 06:30:14	8.1	7.8	8.5	2021-11-14 05:30:01	5.6	6.8	4.8	2022-11-14 05:30:19	5	6.7	4.7
2020-11-14 06:45:14	8.1	7.8	8.3	2021-11-14 05:45:01	5.6	6.8	4.7	2022-11-14 05:45:19	5.1	6.6	4.7
2020-11-14 07:00:14	8.1	7.9	8.2	2021-11-14 06:00:01	5.6	6.8	4.7	2022-11-14 06:00:19	5.1	6.6	4.7
2020-11-14 07:15:14	7.9	7.9	8.3	2021-11-14 06:15:01	5.6	6.8	4.8	2022-11-14 06:15:19	5.1	6.6	3.8
2020-11-14 07:30:14	7.8	7.9	7.9	2021-11-14 06:30:01	5.5	6.8	4.9	2022-11-14 06:30:19	5	6.6	3.9
2020-11-14 07:45:14	7.8	7.9	8.1	2021-11-14 06:45:01	5.6	6.8	4.9	2022-11-14 06:45:19	4.8	6.6	3.8
2020-11-14 08:00:14	8	7.9	8.5	2021-11-14 07:00:01	5.6	6.9	4.7	2022-11-14 07:00:19	4.8	6.6	3.7
2020-11-14 08:15:14	8.4	8	8.7	2021-11-14 07:15:01	5.5	6.9	4.8	2022-11-14 07:15:19	4.6	6.5	4
2020-11-14 08:30:14	8.8	8.2	9	2021-11-14 07:30:01	5.6	6.9	4.9	2022-11-14 07:30:19	4.7	6.5	4.3
2020-11-14 08:45:14	9.4	8.4	9.6	2021-11-14 07:45:01	5.7	6.9	5.1	2022-11-14 07:45:19	5	6.7	4.4
2020-11-14 09:00:14	10.4	8.7	10.4	2021-11-14 08:00:01	5.9	6.9	5.4	2022-11-14 08:00:19	5.3	6.8	5.2
2020-11-14 09:15:14	12.1	9.3	11.2	2021-11-14 08:15:01	6	6.9	5.3	2022-11-14 08:15:19	5.9	7	5.3
2020-11-14 09:30:14	12	9.6	11	2021-11-14 08:30:01	6.1	6.9	5.4	2022-11-14 08:30:19	6.6	7.3	5.7
2020-11-14 09:45:14	11.3	9.5	10.8	2021-11-14 08:45:01	6.1	7	5.5	2022-11-14 08:45:19	7.2	7.7	6.3
2020-11-14 10:00:14	11.2	9.4	11	2021-11-14 09:00:01	6.3	7	5.7	2022-11-14 09:00:19	7.4	8.1	6.7
2020-11-14 10:15:14	11.6	9.5	11.6	2021-11-14 09:15:01	6.6	7	5.9	2022-11-14 09:15:19	8.9	7.8	7.4
2020-11-14 10:30:14	11.8	9.6	11.8	2021-11-14 09:30:01	6.8	7.1	6.1	2022-11-14 09:30:19	10.3	7.8	8
2020-11-14 10:45:14	12.4	9.9	12.3	2021-11-14 09:45:01	6.9	7.1	6	2022-11-14 09:45:19	11.5	8.1	8.9
2020-11-14 11:00:14	13.4	10.2	12.9	2021-11-14 10:00:01	6.9	7.1	6	2022-11-14 10:00:19	12.5	8.9	9.2
2020-11-14 11:15:14	13.7	10.5	13.2	2021-11-14 10:15:01	7	7.2	6.1	2022-11-14 10:15:19	12.9	9	9.7
2020-11-14 11:30:14	14.4	10.7	13.7	2021-11-14 10:30:01	7	7.2	6	2022-11-14 10:30:19	13.2	9.1	9.7
2020-11-14 11:45:14	15.5	11.1	14.3	2021-11-14 10:45:01	7.1	7.2	6.4	2022-11-14 10:45:19	13.3	8.7	10.1
2020-11-14 12:00:14	17.6	11.7	14.7	2021-11-14 11:00:01	7.4	7.3	6.7	2022-11-14 11:00:19	13.3	8	10.7
2020-11-14 12:15:14	19.3	12.4	15.8	2021-11-14 11:15:01	7.7	7.3	6.9	2022-11-14 11:15:19	13.4	8.3	10.9
2020-11-14 12:30:14	23.3	12.5	17	2021-11-14 11:30:01	7.7	7.4	6.3	2022-11-14 11:30:19	13.8	9	11.4
2020-11-14 12:45:14	25.2	13.5	17.5	2021-11-14 11:45:01	7.6	7.4	6.4	2022-11-14 11:45:19	14.6	9.2	11.8
2020-11-14 13:00:14	23.5	15.1	16.2	2021-11-14 12:00:01	7.7	7.4	6.7	2022-11-14 12:00:19	15.1	9.1	12.4
2020-11-14 13:15:14	22.1	14.1	16.7	2021-11-14 12:15:01	7.9	7.4	6.8	2022-11-14 12:15:19	15.5	9.5	12.5
2020-11-14 13:30:14	24.6	14	17.6	2021-11-14 12:30:01	7.9	7.5	6.7	2022-11-14 12:30:19	16.5	9	13.5
2020-11-14 13:45:14	25.2	14.5	17.8	2021-11-14 12:45:01	7.7	7.5	6.7	2022-11-14 12:45:19	16.9	9.3	13.8
2020-11-14 14:00:14	25.3	15.3	17.9	2021-11-14 13:00:01	7.7	7.5	6.6	2022-11-14 13:00:19	17.3	11.4	13.5
2020-11-14 14:15:14	23.4	15.2	17.6	2021-11-14 13:15:01	7.7	7.5	6.8	2022-11-14 13:15:19	17.2	10.1	13.6
2020-11-14 14:30:14	22.2	15.4	16.9	2021-11-14 13:30:01	7.6	7.5	6.5	2022-11-14 13:30:19	17.3	10.2	13.6
2020-11-14 14:45:14	20.2	15.1	16.4	2021-11-14 13:45:01	7.4	7.5	6.4	2022-11-14 13:45:19	16.9	10.8	13.2
2020-11-14 15:00:14	20.2	14.8	16.3	2021-11-14 14:00:01	7.2	7.5	6.4	2022-11-14 14:00:19	16.5	11.2	12.8
2020-11-14 15:15:14	17.9	14.6	15.6	2021-11-14 14:15:01	7	7.5	6.3	2022-11-14 14:15:19	16.2	10.7	12.8
2020-11-14 15:30:14	16.3	13.9	15.2	2021-11-14 14:30:01	6.9	7.5	6.1	2022-11-14 14:30:19	15.6	11.1	12.7
2020-11-14 15:45:14	15	13.3	14.4	2021-11-14 14:45:01	6.8	7.4	6	2022-11-14 14:45:19	14.9	11.6	12.2
2020-11-14 16:00:14	13.9	12.8	13.7	2021-11-14 15:00:01	6.7	7.4	6	2022-11-14 15:00:19	14.2	11.4	12
2020-11-14 16:15:14	12.9	12.3	13.2	2021-11-14 15:15:01	6.6	7.4	5.9	2022-11-14 15:15:19	13.1	11.2	11.3
2020-11-14 16:30:14	12	11.9	12.3	2021-11-14 15:30:01	6.5	7.3	5.9	2022-11-14 15:30:19	12	11	11
2020-11-14 16:45:14	11	11.5	11.8	2021-11-14 15:45:01	6.4	7.3	5.8	2022-11-14 15:45:19	11.3	10.8	10
2020-11-14 17:00:14	10.1	11.1	10.7	2021-11-14 16:00:01	6.3	7.3	5.8	2022-11-14 16:00:19	10.5	10.5	8.6
2020-11-14 17:15:14	9.2	10.8	10.2	2021-11-14 16:15:01	6.2	7.3	5.8	2022-11-14 16:15:19	9.8	10.4	9.3
2020-11-14 17:30:14	8.6	10.5	9.4	2021-11-14 16:30:01	6.1	7.2	5.7	2022-11-14 16:30:19	9.4	10.1	9
2020-11-14 17:45:14	8.2	10.2	9	2021-11-14 16:45:01	6.1	7.2	5.8	2022-11-14 16:45:19	9.1	9.9	8.8
2020-11-14 18:00:14	7.9	9.9	8.7	2021-11-14 17:00:01	6.1	7.2	5.7	2022-11-14 17:00:19	8.8	9.7	8.4
2020-11-14 18:15:14	7.9	9.7	8.7	2021-11-14 17:15:01	6.1	7.2	5.7	2022-11-14 17:15:19	8.6	9.6	8.6
2020-11-14 18:30:14	7.6	9.5	8.7	2021-11-14 17:30:01	6.1	7.2	5.9	2022-11-14 17:30:19	8.4	9.4	8.4
2020-11-14 18:45:14	7.6	9.4	8.7	2021-11-14 17:45:01	6	7.2	5.8	2022-11-14 17:45:19	8.2	9.3	8.1
2020-11-14 19:00:14	7.7	9.2	8.2	2021-11-14 18:00:01	6	7.1	5.7	2022-11-14 18:00:19	8.1	9.2	7.5
2020-11-14 19:15:14	7.4	9.1	7.9	2021-11-14 18:15:01	6	7.1	5.7	2022-11-14 18:15:19	8	9.2	7
2020-11-14 19:30:14	7.3	9	7.7	2021-11-14 18:30:01	6	7.1	5.7	2022-11-14 18:30:19	7.8	9.1	6.3
2020-11-14 19:45:14	7.1	8.9	7.6	2021-11-14 18:45:01	5.9	7.1	5.7	2022-11-14 18:45:19	7.6	9	6.2
2020-11-14 20:00:14	7	8.7	7.3	2021-11-14 19:00:01	5.9	7.1	5.6	2022-11-14 19:00:19	7.4	8.9	5.6
2020-11-14 20:15:14	6.8	8.6	6.9	2021-11-14 19:15:01	5.9	7.1	5.6	2022-11-14 19:15:19	7.1	8.8	5.1
2020-11-14 20:30:14	6.5	8.4	6.3	2021-11-14 19:30:01	5.9	7.1	5.6	2022-11-14 19:30:19	6.7	8.6	4.7
2020-11-14 20:45:14	6.1	8.3	5.9	2021-11-14 19:45:01	5.9	7.1	5.6	2022-11-14 19:45:19	6.3	8.5	4.5
2020-11-14 21:00:14	5.7	8.1	5.7	2021-11-14 20:00:01	5.8	7	5.5	2022-11-14 20:00:19	6.1	8.4	4.2
2020-11-14 21:15:14	5.4	7.9	5.5	2021-11-14 20:15:01	5.8	7	5.5	2022-11-14 20:15:19	5.8	8.3	3.8
2020-11-14 21:30:14	5.2	7.8	5.3	2021-11-14 20:30:01	5.7	7	5.5	2022-11-14 20:30:19	5.5	8.2	3.6
2020-11-14 21:45:14	5.2	7.7	5.6	2021-11-14 20:45:01	5.7	7	5.5	2022-11-14 20:45:19	5.3	8.1	3.4
2020-11-14 22:00:14	5.5	7.6	5.7	2021-11-14 21:00:01	5.7	7	5.5	2022-11-14 21:00:19	5.2	7.9	3.1
2020-11-14 22:15:14	5.7	7.6	5.9	2021-11-14 21:15:01	5.7	7	5.5	2022-11-14 21:15:19	5	7.8	3.2
2020-11-14 22:30:14	5.8	7.6	5.8	2021-11-14 21:30:01	5.7	7	5.4	2022-11-14 21:30:19	5.1	7.7	3.7
2020-11-14 22:45:14	5.8	7.5	5.6	2021-11-14 21:45:01	5.7	6.9	5.4	2022-11-14 21:45:19	5.2	7.7	3.6
2020-11-14 23:00:14	5.7	7.5	5.6	2021-11-14 22:00:01	5.7	6.9	5.4	2022-11-14 22:00:19	5.4	7.7	4.1
2020-11-14 23:15:14	5.7	7.5	5.6	2021-11-14 22:15:01	5.6	6.9	5.4	2022-11-14 22:15:19	5.5	7.7	4.2
2020-11-14 23:30:14	5.6	7.4	5.5	2021-11-14 22:30:01	5.6	6.9	5.3	2022-11-14 22:30:19	5.6	7.6	4.4
2020-11-14 23:45:14	5.5	7.4	5.4	2021-11-14 22:45:01	5.6	6.9	5.2	2022-11-14 22:45:19	5.7	7.6	4.6
2020-11-15 00:00:14	5.5	7.3	5.6	2021-11-14 23:00:01	5.5	6.9	5.1	2022-11-14 23:00:19	5.8	7.6	4.7
2020-11-15 00:15:14	5.6	7.3	5.6	2021-11-14 23:15:01	5.5	6.9	5	2022-11-14 23:15:19	5.9	7.6	4.6
2020-11-15 00:30:14	5.6	7.3	5.6	2021-11-14 23:30:01	5.4	6.9	4.8	2022-11-14 23:30:19	5.9	7.6	4.6
2020-11-15 00:45:14	5.6	7.2	5.4	2021-11-14 23:45:01	5.3	6.9	4.7	2022-11-14 23:45:19	6	7.5	4.7
2020-11-15 01:00:14	5.5	7.2	5.1	2021-11-15 00:00:01	5.3	6.9	4.7	2022-11-15 00:00:19	6	7.5	4.8
2020-11-15 01:15:14	5.3	7.1	5.1	2021-11-15 00:15:01	5.2	6.8	4.7	2022-11-15 00:15:19	6.1	7.5	4.8
2020-11-15 01:30:14	5.2	7	4.9	2021-11-15 00:30:01	5.2	6.8	4.7	2022-11-15 00:30:19	6.1	7.5	4.6
2020-11-15 01:45:14	5.1	7	5	2021-11-15 00:45:01	5.1	6.8	4.7	2022-11-15 00:45:19	6	7.6	4.4
2020-11-15 02:00:14	5.2	7	5.1	2021-11-15 01:00:01	5.1	6.8	4.7	2022-11-15 01:00:19	5.9	7.5	4.4
2020-11-15 02:15:14	5.1	7	4.9	2021-11-15 01:15:01	5.1	6.8	4.7	2022-11-15 01:15:19	5.9	7.5	4.2
2020-11-15 02:30:14	5.1	6.9	4.9	2021-11-15 01:30:01	5.1	6.8	4.7	2022-11-15 01:30:19	5.8	7.5	3.9
2020-11-15 02:45:14	5	6.9	4.8	2021-11-15 01:45:01	5	6.7	4.7	2022-11-15 01:45:19	5.7	7.5	3.7
2020-11-15 03:00:14	5	6.8	4.9	2021-11-15 02:00:01	5	6.7	4.6	2022-11-15 02:00:19	5.6	7.5	3.7
2020-11-15 03:15:14	5	6.8	4.9	2021-11-15 02:15:01	5	6.7	4.6	2022-11-15 02:15:19	5.5	7.4	3.7
2020-11-15 03:30:14	5	6.8	5	2021-11-15 02:30:01	5	6.7	4.6	2022-11-15 02:30:19	5.5	7.4	3.7
2020-11-15 03:45:14	5.1	6.8	5	2021-11-15 02:45:01	5	6.7	4.6	2022-11-15 02:45:19	5.4	7.3	3.4
2020-11-15 04:00:14	5.1	6.8	5	2021-11-15 03:00:01	5	6.7	4.6	2022-11-15 03:00:19	5.4	7.3	3.4
2020-11-15 04:15:14	5.1	6.7	4.9	2021-11-15 03:15:01	5	6.7	4.6	2022-11-15 03:15:19	5.3	7.3	3.2
2020-11-15 04:30:14	5.1	6.7	5.1	2021-11-15 03:30:01	5	6.6	4.6	2022-11-15 03:30:19	5.2	7.3	3.1
2020-11-15 04:45:14	5.1	6.7	5	2021-11-15 03:45:01	5	6.6	4.6	2022-11-15 03:45:19	5.1	7.2	3
2020-11-15 05:00:14	5.1	6.7	4.8	2021-11-15 04:00:01	5	6.6	4.6	2022-11-15 04:00:19	5	7.2	2.7
2020-11-15 05:15:14	5	6.7	4.8	2021-11-15 04:15:01	5	6.6	4.6	2022-11-15 04:15:19	4.9	7.1	2.8
2020-11-15 05:30:14	5	6.6	4.8	2021-11-15 04:30:01	5	6.6	4.6	2022-11-15 04:30:19	4.9	7.1	2.7
2020-11-15 05:45:14	5	6.6	4.9	2021-11-15 04:45:01	5	6.6	4.6	2022-11-15 04:45:19	4.9	7.1	2.6
2020-11-15 06:00:14	5	6.6	4.8	2021-11-15 05:00:01	5	6.6	4.6	2022-11-15 05:00:19	4.9	7	2.6
2020-11-15 06:15:14	5	6.6	4.8	2021-11-15 05:15:01	4.9	6.6	4.6	2022-11-15 05:15:19	4.9	7	2.6
2020-11-15 06:30:14	4.9	6.6	4.7	2021-11-15 05:30:01	4.9	6.6	4.6	2022-11-15 05:30:19	4.9	6.9	2.8
2020-11-15 06:45:14	4.9	6.5	4.8	2021-11-15 05:45:01	4.9	6.6	4.6	2022-11-15 05:45:19	4.9	6.9	2.7
2020-11-15 07:00:14	4.9	6.5	4.9	2021-11-15 06:00:01	4.9	6.5	4.6	2022-11-15 06:00:19	4.8	7	2.6
2020-11-15 07:15:14	5	6.5	4.7	2021-11-15 06:15:01	4.9	6.5	4.6	2022-11-15 06:15:19	4.7	6.9	2.5
2020-11-15 07:30:14	4.9	6.5	4.8	2021-11-15 06:30:01	4.9	6.5	4.6	2022-11-15 06:30:19	4.7	6.9	2.5
2020-11-15 07:45:14	5	6.5	4.8	2021-11-15 06:45:01	4.9	6.5	4.5	2022-11-15 06:45:19	4.7	6.8	2.4
2020-11-15 08:00:14	5	6.5	4.8	2021-11-15 07:00:01	4.9	6.5	4.5	2022-11-15 07:00:19	4.7	6.8	2.7
2020-11-15 08:15:14	5.2	6.5	4.9	2021-11-15 07:15:01	4.9	6.5	4.5	2022-11-15 07:15:19	4.8	6.8	2.8
2020-11-15 08:30:14	5.3	6.6	5.1	2021-11-15 07:30:01	4.9	6.5	4.5	2022-11-15 07:30:19	4.8	6.8	3.1
2020-11-15 08:45:14	5.4	6.6	5.2	2021-11-15 07:45:01	4.9	6.5	4.5	2022-11-15 07:45:19	4.9	6.8	3
2020-11-15 09:00:14	5.6	6.7	5.3	2021-11-15 08:00:01	4.9	6.5	4.5	2022-11-15 08:00:19	4.9	6.8	2.9
2020-11-15 09:15:14	5.9	6.7	5.5	2021-11-15 08:15:01	4.9	6.5	4.5	2022-11-15 08:15:19	4.8	6.8	3
2020-11-15 09:30:14	6.1	6.8	5.6	2021-11-15 08:30:01	4.9	6.5	4.6	2022-11-15 08:30:19	4.8	6.8	3.2
2020-11-15 09:45:14	6.3	7	5.6	2021-11-15 08:45:01	5	6.5	4.5	2022-11-15 08:45:19	5	6.8	3.5
2020-11-15 10:00:14	6.5	7.1	5.8	2021-11-15 09:00:01	5	6.5	4.6	2022-11-15 09:00:19	5.1	6.8	3.5
2020-11-15 10:15:14	6.9	7.2	6.4	2021-11-15 09:15:01	5.1	6.5	4.7	2022-11-15 09:15:19	5.1	6.8	3.3
2020-11-15 10:30:14	8.2	7.6	7	2021-11-15 09:30:01	5.3	6.5	4.8	2022-11-15 09:30:19	5	6.8	3.5
2020-11-15 10:45:14	9.2	7.9	7.1	2021-11-15 09:45:01	5.4	6.5	5	2022-11-15 09:45:19	5.2	6.8	4.2
2020-11-15 11:00:14	8.6	8	7	2021-11-15 10:00:01	5.6	6.5	5	2022-11-15 10:00:19	5.5	6.9	4.4
2020-11-15 11:15:14	9.7	8	7.8	2021-11-15 10:15:01	5.7	6.6	5.3	2022-11-15 10:15:19	5.7	6.9	4.2
2020-11-15 11:30:14	11.8	8.8	7.4	2021-11-15 10:30:01	5.9	6.6	5.3	2022-11-15 10:30:19	5.8	6.9	4.6
2020-11-15 11:45:14	9.5	8.8	7	2021-11-15 10:45:01	5.8	6.6	5.2	2022-11-15 10:45:19	5.9	7	4.8
2020-11-15 12:00:14	8.7	8.6	7.2	2021-11-15 11:00:01	5.8	6.6	5.2	2022-11-15 11:00:19	5.9	7	5
2020-11-15 12:15:14	11.2	8.7	8	2021-11-15 11:15:01	5.9	6.7	5.3	2022-11-15 11:15:19	6	7	5.1
2020-11-15 12:30:14	9.4	9	6.9	2021-11-15 11:30:01	6	6.7	5.5	2022-11-15 11:30:19	6.1	7.1	5.3
2020-11-15 12:45:14	8.7	8.8	6.9	2021-11-15 11:45:01	6.2	6.7	5.6	2022-11-15 11:45:19	6.1	7.1	4.9
2020-11-15 13:00:14	8	8.6	6.6	2021-11-15 12:00:01	6.5	6.8	6	2022-11-15 12:00:19	6.3	7.2	5.6
2020-11-15 13:15:14	8.1	8.4	6.6	2021-11-15 12:15:01	6.7	6.8	6	2022-11-15 12:15:19	6.3	7.2	5.2
2020-11-15 13:30:14	9.7	8.6	7.1	2021-11-15 12:30:01	6.8	6.8	6.2	2022-11-15 12:30:19	6.3	7.2	5.3
2020-11-15 13:45:14	10.9	8.4	8.7	2021-11-15 12:45:01	7	6.9	6.5	2022-11-15 12:45:19	6.3	7.2	5.3
2020-11-15 14:00:14	14.4	9.5	9.7	2021-11-15 13:00:01	7.3	7	6.4	2022-11-15 13:00:19	6.3	7.3	5.4
2020-11-15 14:15:14	10.2	9.7	6.7	2021-11-15 13:15:01	7.2	7	6.5	2022-11-15 13:15:19	6.4	7.3	5.5
2020-11-15 14:30:14	7.8	9.1	6.5	2021-11-15 13:30:01	7.3	7	6.7	2022-11-15 13:30:19	6.4	7.3	5.4
2020-11-15 14:45:14	7.1	8.6	6.4	2021-11-15 13:45:01	7.4	7.1	6.7	2022-11-15 13:45:19	6.4	7.4	5.4
2020-11-15 15:00:14	6.9	8.3	6	2021-11-15 14:00:01	7.3	7.1	6.7	2022-11-15 14:00:19	6.4	7.4	5.6
2020-11-15 15:15:14	6.6	8.1	5.8	2021-11-15 14:15:01	7.3	7.1	6.7	2022-11-15 14:15:19	6.4	7.4	5.5
2020-11-15 15:30:14	6.3	7.8	5.7	2021-11-15 14:30:01	7.3	7.1	6.8	2022-11-15 14:30:19	6.4	7.4	5.3
2020-11-15 15:45:14	6	7.7	5.6	2021-11-15 14:45:01	7.3	7.2	6.7	2022-11-15 14:45:19	6.3	7.4	5.4
2020-11-15 16:00:14	5.9	7.5	5.4	2021-11-15 15:00:01	7.2	7.2	6.6	2022-11-15 15:00:19	6.3	7.4	5.2
2020-11-15 16:15:14	5.6	7.3	5.3	2021-11-15 15:15:01	7.1	7.2	6.5	2022-11-15 15:15:19	6.2	7.4	5.1
2020-11-15 16:30:14	5.5	7.2	5.1	2021-11-15 15:30:01	6.9	7.2	6.3	2022-11-15 15:30:19	6.2	7.3	5
2020-11-15 16:45:14	5.3	7.1	4.9	2021-11-15 15:45:01	6.8	7.2	6.2	2022-11-15 15:45:19	6.1	7.3	5
2020-11-15 17:00:14	5.2	7	4.9	2021-11-15 16:00:01	6.5	7.2	5.7	2022-11-15 16:00:19	6	7.3	4.7
2020-11-15 17:15:14	5.1	6.9	4.8	2021-11-15 16:15:01	6.2	7.1	5.6	2022-11-15 16:15:19	5.9	7.3	4.7
2020-11-15 17:30:14	5.1	6.8	4.9	2021-11-15 16:30:01	6	7	5.6	2022-11-15 16:30:19	5.9	7.3	4.7
2020-11-15 17:45:14	5.1	6.7	4.9	2021-11-15 16:45:01	5.9	7	5.5	2022-11-15 16:45:19	5.9	7.3	4.6
2020-11-15 18:00:14	5.1	6.7	4.8	2021-11-15 17:00:01	5.8	7	5.5	2022-11-15 17:00:19	5.8	7.2	4.6
2020-11-15 18:15:14	5	6.6	4.8	2021-11-15 17:15:01	5.8	6.9	5.4	2022-11-15 17:15:19	5.8	7.2	4.6
2020-11-15 18:30:14	5	6.6	4.7	2021-11-15 17:30:01	5.7	6.9	5.3	2022-11-15 17:30:19	5.7	7.2	4.6
2020-11-15 18:45:14	5	6.5	4.8	2021-11-15 17:45:01	5.6	6.9	5.1	2022-11-15 17:45:19	5.7	7.2	4.5
2020-11-15 19:00:14	4.9	6.5	4.7	2021-11-15 18:00:01	5.5	6.8	5.1	2022-11-15 18:00:19	5.7	7.2	4.5
2020-11-15 19:15:14	4.9	6.5	4.7	2021-11-15 18:15:01	5.4	6.8	5.1	2022-11-15 18:15:19	5.7	7.2	4.6
2020-11-15 19:30:14	4.9	6.4	4.7	2021-11-15 18:30:01	5.4	6.8	5.1	2022-11-15 18:30:19	5.7	7.2	4.7
2020-11-15 19:45:14	5	6.4	4.8	2021-11-15 18:45:01	5.4	6.8	4.9	2022-11-15 18:45:19	5.7	7.2	4.7
2020-11-15 20:00:14	5	6.4	4.8	2021-11-15 19:00:01	5.3	6.7	4.9	2022-11-15 19:00:19	5.8	7.1	4.7
2020-11-15 20:15:14	5	6.4	4.7	2021-11-15 19:15:01	5.2	6.7	4.9	2022-11-15 19:15:19	5.8	7.1	4.6
2020-11-15 20:30:14	4.9	6.4	4.7	2021-11-15 19:30:01	5.2	6.7	4.8	2022-11-15 19:30:19	5.9	7.1	4.6
2020-11-15 20:45:14	4.8	6.3	4.6	2021-11-15 19:45:01	5.1	6.7	4.8	2022-11-15 19:45:19	5.9	7.1	4.6
2020-11-15 21:00:14	4.8	6.3	4.6	2021-11-15 20:00:01	5.1	6.6	4.8	2022-11-15 20:00:19	5.9	7.1	4.6
2020-11-15 21:15:14	4.8	6.3	4.6	2021-11-15 20:15:01	5.1	6.6	4.7	2022-11-15 20:15:19	5.9	7.1	4.7
2020-11-15 21:30:14	4.8	6.2	4.6	2021-11-15 20:30:01	5.1	6.6	4.7	2022-11-15 20:30:19	5.9	7.2	4.7
2020-11-15 21:45:14	4.8	6.2	4.6	2021-11-15 20:45:01	5.1	6.6	4.7	2022-11-15 20:45:19	5.9	7.2	4.7
2020-11-15 22:00:14	4.8	6.2	4.7	2021-11-15 21:00:01	5.1	6.6	4.8	2022-11-15 21:00:19	5.9	7.2	4.7
2020-11-15 22:15:14	4.8	6.2	4.7	2021-11-15 21:15:01	5.1	6.6	4.9	2022-11-15 21:15:19	5.9	7.2	4.7
2020-11-15 22:30:14	4.8	6.2	4.7	2021-11-15 21:30:01	5.1	6.5	4.9	2022-11-15 21:30:19	5.9	7.2	4.7
2020-11-15 22:45:14	4.9	6.2	4.6	2021-11-15 21:45:01	5.1	6.5	4.9	2022-11-15 21:45:19	5.9	7.2	4.6
2020-11-15 23:00:14	4.9	6.2	4.6	2021-11-15 22:00:01	5.2	6.5	5	2022-11-15 22:00:19	5.9	7.2	4.7
2020-11-15 23:15:14	4.9	6.2	4.7	2021-11-15 22:15:01	5.1	6.5	4.9	2022-11-15 22:15:19	5.9	7.2	4.8
2020-11-15 23:30:14	4.9	6.2	4.7	2021-11-15 22:30:01	5	6.5	4.7	2022-11-15 22:30:19	5.9	7.2	4.8
2020-11-15 23:45:14	4.9	6.2	4.7	2021-11-15 22:45:01	4.6	6.5	4.5	2022-11-15 22:45:19	5.9	7.2	4.8
2020-11-16 00:00:14	4.9	6.2	4.7	2021-11-15 23:00:01	4.4	6.5	4	2022-11-15 23:00:19	5.9	7.2	4.7
2020-11-16 00:15:14	4.8	6.2	4.7	2021-11-15 23:15:01	3.9	6.4	3.8	2022-11-15 23:15:19	5.8	7.2	4.6
2020-11-16 00:30:14	4.8	6.2	4.4	2021-11-15 23:30:01	3.8	6.4	4.2	2022-11-15 23:30:19	5.8	7.2	4.6
2020-11-16 00:45:14	4.5	6.1	3.9	2021-11-15 23:45:01	3.6	6.3	4	2022-11-15 23:45:19	5.7	7.2	4.6
2020-11-16 01:00:14	4.2	6	3.8	2021-11-16 00:00:01	3.7	6.3	4.2	2022-11-16 00:00:19	5.7	7.2	4.6
2020-11-16 01:15:14	4.1	5.9	3.7	2021-11-16 00:15:01	3.7	6.2	4.2	2022-11-16 00:15:19	5.7	7.1	4.5
2020-11-16 01:30:14	3.9	5.9	3.6	2021-11-16 00:30:01	3.7	6.2	4.4	2022-11-16 00:30:19	5.6	7.1	4.5
2020-11-16 01:45:14	3.8	5.8	3.3	2021-11-16 00:45:01	3.8	6.2	4.3	2022-11-16 00:45:19	5.6	7.1	4.5
2020-11-16 02:00:14	3.6	5.7	3.3	2021-11-16 01:00:01	4	6.2	4.5	2022-11-16 01:00:19	5.6	7.1	4.6
2020-11-16 02:15:14	3.5	5.6	3.2	2021-11-16 01:15:01	4	6.2	4.4	2022-11-16 01:15:19	5.6	7.1	4.6
2020-11-16 02:30:14	3.5	5.6	3	2021-11-16 01:30:01	4	6.2	4.5	2022-11-16 01:30:19	5.6	7.1	4.6
2020-11-16 02:45:14	3.2	5.5	3.1	2021-11-16 01:45:01	4.3	6.2	5	2022-11-16 01:45:19	5.7	7.1	4.5
2020-11-16 03:00:14	3.2	5.4	3	2021-11-16 02:00:01	4.5	6.2	5	2022-11-16 02:00:19	5.7	7.1	4.4
2020-11-16 03:15:14	3.2	5.4	3	2021-11-16 02:15:01	4.6	6.1	5.3	2022-11-16 02:15:19	5.7	7.1	4.4
2020-11-16 03:30:14	2.9	5.3	2.7	2021-11-16 02:30:01	4.9	6.2	5.4	2022-11-16 02:30:19	5.7	7.1	4.4
2020-11-16 03:45:14	2.7	5.2	2.7	2021-11-16 02:45:01	5.1	6.2	5.7	2022-11-16 02:45:19	5.7	7.1	4.4
2020-11-16 04:00:14	2.7	5.1	2.7	2021-11-16 03:00:01	5.3	6.2	5.7	2022-11-16 03:00:19	5.7	7.1	4.4
2020-11-16 04:15:14	2.6	5.1	2.8	2021-11-16 03:15:01	5.5	6.3	5.8	2022-11-16 03:15:19	5.7	7.1	4.4
2020-11-16 04:30:14	2.8	5.1	2.9	2021-11-16 03:30:01	5.6	6.3	5.9	2022-11-16 03:30:19	5.7	7.1	4.4
2020-11-16 04:45:14	2.8	5.1	2.9	2021-11-16 03:45:01	5.7	6.4	6	2022-11-16 03:45:19	5.7	7.1	4.2
2020-11-16 05:00:14	2.9	5.1	2.9	2021-11-16 04:00:01	5.8	6.4	6	2022-11-16 04:00:19	5.6	7.1	4.2
2020-11-16 05:15:14	2.9	5	3	2021-11-16 04:15:01	5.9	6.4	6.1	2022-11-16 04:15:19	5.6	7.1	4.2
2020-11-16 05:30:14	3	5.1	3	2021-11-16 04:30:01	6	6.5	6.2	2022-11-16 04:30:19	5.6	7.1	4.2
2020-11-16 05:45:14	3.1	5.1	3.1	2021-11-16 04:45:01	6.1	6.5	6.1	2022-11-16 04:45:19	5.6	7	4.2
2020-11-16 06:00:14	3.2	5.1	3.2	2021-11-16 05:00:01	6.1	6.5	6.2	2022-11-16 05:00:19	5.6	7	4.2
2020-11-16 06:15:14	3.3	5.1	3.3	2021-11-16 05:15:01	6.1	6.6	6.1	2022-11-16 05:15:19	5.6	7	4.3
2020-11-16 06:30:14	3.4	5.1	3.5	2021-11-16 05:30:01	6	6.6	6	2022-11-16 05:30:19	5.6	7	4.2
2020-11-16 06:45:14	3.6	5.2	3.5	2021-11-16 05:45:01	6	6.6	6	2022-11-16 05:45:19	5.6	7	4.2
2020-11-16 07:00:14	3.7	5.3	3.7	2021-11-16 06:00:01	6	6.6	6	2022-11-16 06:00:19	5.6	7	4.1
2020-11-16 07:15:14	3.9	5.3	3.7	2021-11-16 06:15:01	6	6.6	6	2022-11-16 06:15:19	5.5	7	4.1
2020-11-16 07:30:14	4	5.4	3.6	2021-11-16 06:30:01	5.9	6.6	5.9	2022-11-16 06:30:19	5.6	7	4.3
2020-11-16 07:45:14	4	5.5	3.5	2021-11-16 06:45:01	5.9	6.6	5.9	2022-11-16 06:45:19	5.6	7	4.3
2020-11-16 08:00:14	4	5.5	3.5	2021-11-16 07:00:01	5.9	6.6	5.9	2022-11-16 07:00:19	5.6	7	4.4
2020-11-16 08:15:14	4	5.5	3.5	2021-11-16 07:15:01	5.9	6.6	5.9	2022-11-16 07:15:19	5.6	7	4.4
2020-11-16 08:30:14	3.9	5.5	3.6	2021-11-16 07:30:01	5.8	6.6	5.8	2022-11-16 07:30:19	5.7	7	4.4
2020-11-16 08:45:14	4.1	5.5	3.9	2021-11-16 07:45:01	5.9	6.6	5.9	2022-11-16 07:45:19	5.7	7	4.5
2020-11-16 09:00:14	4.4	5.6	4.4	2021-11-16 08:00:01	5.9	6.6	5.9	2022-11-16 08:00:19	5.7	7	4.6
2020-11-16 09:15:14	4.8	5.7	4.7	2021-11-16 08:15:01	6	6.6	6	2022-11-16 08:15:19	5.8	7	4.6
[truncated: 13,494 more rows]
